# Supplementary material for: MAGqual: a stand-alone pipeline to assess the quality of metagenome-assembled genomes
Source: Microbiome. 2024 Nov 4;12:226. doi: 10.1186/s40168-024-01949-z (PMC11533350; doi:10.1186/s40168-024-01949-z)
Supplement: Supplementary file 3 — Additional file 2. [file 40168_2024_1949_MOESM2_ESM.xlsx]

## Sheet: 10 MAGs
	10 MAGs	10 MAGs	10 MAGs	10 MAGs	10 MAGs	10 MAGs
	Wall (HH:MM:SS)	User (s)	Sys (s)	CPU Time (s)	CPU Time (HH:MM:SS)	Max Rss (kb)
Total	00:40:21	6209.15	189.47	6398.62	01:46:38.620000	14538280
CheckM	00:03:55.580000	857.97	42.48	900.45	00:15:00.450000	14538272
Code	00:00:10.530000	10.11	2.06	12.17	00:00:12.170000	410632
Bakta_all	00:26:05.030000	5125.56	138.69	5264.25	01:27:44.250000	17311468
Bakta_average	00:02:36.503000	512.556	13.869	526.425	00:08:46.425000	1.73115e+06
Bakta_1	00:02:53.430000	637.75	15.97	653.72	00:10:53.720000	1365052
Bakta_2	00:01:15.960000	193.22	7.57	200.79	00:03:20.790000	1383364
Bakta_3	00:02:30.210000	444.09	12.96	457.05	00:07:37.050000	1909960
Bakta_4	00:02:19.980000	372.15	13.64	385.79	00:06:25.790000	1377756
Bakta_5	00:02:34.370000	433.27	14.29	447.56	00:07:27.560000	1717216
Bakta_6	00:01:59.580000	455.36	11.46	466.82	00:07:46.820000	2297452
Bakta_7	00:05:03.330000	1016.37	23.24	1039.61	00:17:19.610000	1562020
Bakta_8	00:02:59.320000	705.79	15.03	720.82	00:12:00.820000	1539648
Bakta_9	00:02:35.290000	552.7	13.12	565.82	00:09:25.820000	1354168
Bakta_10	00:01:53.560000	314.86	11.41	326.27	00:05:26.270000	2804832

## Sheet: 100 MAGs
	100 MAGs	100 MAGs	100 MAGs	100 MAGs	100 MAGs	100 MAGs
	Wall (HH:MM:SS)	User (s)	Sys (s)	CPU Time (s)	CPU Time (HH:MM:SS)	Max Rss (kb)
Total	04:41:35	56188.3	1712.05	57900.3	16:05:00.330000	14594348
CheckM	00:25:27.850000	10040.4	223.07	10263.4	02:51:03.440000	14594340
Code	00:00:08.900000	7.98	0.63	8.61	00:00:08.610000	531984
Bakta_all	04:13:00	58361.5	1664.88	60026.4	16:40:26.410000	170244220
Bakta_average	00:02:31.800000	583.615	16.6488	600.264	00:10:00.264000	1.70244e+06
Bakta_1	00:02:47	415.66	11.38	427.04	00:07:07.040000	2542640
Bakta_2	00:03:23	329.84	13.04	342.88	00:05:42.880000	1319988
Bakta_3	00:02:18	491.54	13.43	504.97	00:08:24.970000	1460564
Bakta_4	00:02:28	656.82	14.67	671.49	00:11:11.490000	1558688
Bakta_5	00:02:36	1189.93	19.65	1209.58	00:20:09.580000	2583776
Bakta_6	00:04:18	766.33	19.55	785.88	00:13:05.880000	1389832
Bakta_7	00:03:40	1160.79	22.6	1183.39	00:19:43.390000	2009084
Bakta_8	00:01:41	367.85	12.97	380.82	00:06:20.820000	2777216
Bakta_9	00:02:11	462.89	12.68	475.57	00:07:55.570000	1852472
Bakta_10	00:03:03	1130.37	25.95	1156.32	00:19:16.320000	1530456
Bakta_11	00:01:47	758.08	14.1	772.18	00:12:52.180000	1371740
Bakta_12	00:01:14	840.19	15.56	855.75	00:14:15.750000	1403728
Bakta_13	00:01:34	509.56	16.41	525.97	00:08:45.970000	1467736
Bakta_14	00:03:57	859.4	24.26	883.66	00:14:43.660000	2319408
Bakta_15	00:02:06	647.27	23.46	670.73	00:11:10.730000	2000344
Bakta_16	00:02:24	513.36	18.36	531.72	00:08:51.720000	1808644
Bakta_17	00:03:09	423.96	15.12	439.08	00:07:19.080000	2691476
Bakta_18	00:02:27	801.94	24.34	826.28	00:13:46.280000	1558372
Bakta_19	00:03:04	255.48	13.03	268.51	00:04:28.510000	1515104
Bakta_20	00:03:09	477.69	11.45	489.14	00:08:09.140000	1606984
Bakta_21	00:02:31	612.1	16.19	628.29	00:10:28.290000	2974156
Bakta_22	00:02:11	563.36	14.38	577.74	00:09:37.740000	1808344
Bakta_23	00:04:29	398.31	15.16	413.47	00:06:53.470000	2602268
Bakta_24	00:03:28	411.56	16.77	428.33	00:07:08.330000	1305084
Bakta_25	00:02:01	647.99	20.02	668.01	00:11:08.010000	1959400
Bakta_26	00:02:37	638.79	23.17	661.96	00:11:01.960000	1327688
Bakta_27	00:03:29	565.73	15.66	581.39	00:09:41.390000	2150188
Bakta_28	00:03:18	456.15	12.84	468.99	00:07:48.990000	1667056
Bakta_29	00:03:07	396.29	14.47	410.76	00:06:50.760000	1314968
Bakta_30	00:03:07	459.06	10.34	469.4	00:07:49.400000	1374740
Bakta_31	00:01:53	418.52	13.98	432.5	00:07:12.500000	1314316
Bakta_32	00:01:51	395.14	17.44	412.58	00:06:52.580000	1319252
Bakta_33	00:02:29	498.56	21.34	519.9	00:08:39.900000	1514704
Bakta_34	00:03:35	401.8	13.6	415.4	00:06:55.400000	2803796
Bakta_35	00:02:03	431.24	8.73	439.97	00:07:19.970000	1367380
Bakta_36	00:02:01	853.29	24.89	878.18	00:14:38.180000	1333756
Bakta_37	00:02:29	635.37	16.37	651.74	00:10:51.740000	1429812
Bakta_38	00:02:13	649.76	14.96	664.72	00:11:04.720000	1368564
Bakta_39	00:02:05	630.53	20.84	651.37	00:10:51.370000	2715704
Bakta_40	00:01:53	546.14	21.24	567.38	00:09:27.380000	1359624
Bakta_41	00:02:23	335.84	8.88	344.72	00:05:44.720000	1431480
Bakta_42	00:01:47	799.82	13.32	813.14	00:13:33.140000	1366304
Bakta_43	00:04:59	496.51	18.84	515.35	00:08:35.350000	1482148
Bakta_44	00:03:13	952.82	27.11	979.93	00:16:19.930000	1378024
Bakta_45	00:03:28	482.91	15.09	498	00:08:18	1451144
Bakta_46	00:03:07	356.64	18.16	374.8	00:06:14.800000	3013384
Bakta_47	00:02:28	812.67	25.07	837.74	00:13:57.740000	1400388
Bakta_48	00:03:00	573.05	10.55	583.6	00:09:43.600000	1636876
Bakta_49	00:03:17	944.9	31.17	976.07	00:16:16.070000	1427176
Bakta_50	00:02:18	803.79	19.85	823.64	00:13:43.640000	1461796
Bakta_51	00:04:00	471.93	18.1	490.03	00:08:10.030000	1441316
Bakta_52	00:02:01	426.74	14.67	441.41	00:07:21.410000	1386052
Bakta_53	00:01:45	976.55	22.01	998.56	00:16:38.560000	1449640
Bakta_54	00:02:30	456.65	10.53	467.18	00:07:47.180000	1337584
Bakta_55	00:01:19	1408.22	19.08	1427.3	00:23:47.300000	1365224
Bakta_56	00:01:53	442.37	17.19	459.56	00:07:39.560000	1658556
Bakta_57	00:01:56	526.33	18.7	545.03	00:09:05.030000	1327292
Bakta_58	00:01:29	452.08	12.88	464.96	00:07:44.960000	1390248
Bakta_59	00:02:16	649.51	12.43	661.94	00:11:01.940000	1325828
Bakta_60	00:02:57	683.71	17.56	701.27	00:11:41.270000	1339040
Bakta_61	00:02:01	498.14	15.82	513.96	00:08:33.960000	1324552
Bakta_62	00:02:44	701.72	28.64	730.36	00:12:10.360000	1378764
Bakta_63	00:02:08	817.71	17.34	835.05	00:13:55.050000	1371640
Bakta_64	00:01:57	592.61	13.47	606.08	00:10:06.080000	3040196
Bakta_65	00:01:55	440.6	13.04	453.64	00:07:33.640000	1438920
Bakta_66	00:02:38	272.89	12.38	285.27	00:04:45.270000	1450944
Bakta_67	00:03:49	422.6	12.52	435.12	00:07:15.120000	2012728
Bakta_68	00:01:45	832.44	20.14	852.58	00:14:12.580000	1496604
Bakta_69	00:01:58	627.22	23.81	651.03	00:10:51.030000	1988884
Bakta_70	00:02:39	548.76	22.88	571.64	00:09:31.640000	1937920
Bakta_71	00:02:11	348.44	12.91	361.35	00:06:01.350000	1307228
Bakta_72	00:02:07	444.98	12.62	457.6	00:07:37.600000	1401228
Bakta_73	00:01:29	365.24	16.03	381.27	00:06:21.270000	2757972
Bakta_74	00:03:15	711.31	15.49	726.8	00:12:06.800000	1349164
Bakta_75	00:01:41	708.39	20.99	729.38	00:12:09.380000	1365736
Bakta_76	00:02:01	521.08	13.18	534.26	00:08:54.260000	1427360
Bakta_77	00:01:56	474.69	18.5	493.19	00:08:13.190000	1377204
Bakta_78	00:01:41	698.39	25.6	723.99	00:12:03.990000	1343112
Bakta_79	00:02:35	416.68	15.6	432.28	00:07:12.280000	1425924
Bakta_80	00:02:38	232.55	10.16	242.71	00:04:02.710000	2151596
Bakta_81	00:03:33	688.29	12.17	700.46	00:11:40.460000	1321240
Bakta_82	00:02:09	902.54	19.41	921.95	00:15:21.950000	1417532
Bakta_83	00:02:58	464.07	17.75	481.82	00:08:01.820000	1315676
Bakta_84	00:02:34	699.68	13.11	712.79	00:11:52.790000	1892808
Bakta_85	00:03:25	452.66	11.18	463.84	00:07:43.840000	1469472
Bakta_86	00:02:22	581.72	15.73	597.45	00:09:57.450000	2202588
Bakta_87	00:02:07	521.69	12.03	533.72	00:08:53.720000	1466272
Bakta_88	00:03:33	427.24	12.27	439.51	00:07:19.510000	1366104
Bakta_89	00:02:00	475.1	16.39	491.49	00:08:11.490000	1411488
Bakta_90	00:04:40	324.59	15.01	339.6	00:05:39.600000	1313428
Bakta_91	00:02:38	1161.3	19.09	1180.39	00:19:40.390000	2088376
Bakta_92	00:02:07	562.17	17.16	579.33	00:09:39.330000	1756620
Bakta_93	00:01:57	302.47	13.59	316.06	00:05:16.060000	1777008
Bakta_94	00:02:02	939.15	15.07	954.22	00:15:54.220000	1515256
Bakta_95	00:01:45	226.91	10.91	237.82	00:03:57.820000	2787088
Bakta_96	00:01:23	344.95	15.44	360.39	00:06:00.390000	1583748
Bakta_97	00:01:53	257.54	8.54	266.08	00:04:26.080000	1322660
Bakta_98	00:01:36	620.61	17.54	638.15	00:10:38.150000	2666056
Bakta_99	00:02:22	254.85	11.32	266.17	00:04:26.170000	3020176
Bakta_100	00:02:36	755.88	24.46	780.34	00:13:00.340000	1354396

## Sheet: 500 MAGs
	500 MAGs	500 MAGs	500 MAGs	500 MAGs	500 MAGs	500 MAGs
	Wall (HH:MM:SS)	User (s)	Sys (s)	CPU Time (s)	CPU Time (HH:MM:SS)	Max Rss (kb)
Total	22:59:02	294464	9075.4	303540	1900-01-03 12:18:59	14580572
CheckM	03:31:57	33669.5	6313.79	39983.2	11:06:23.250000	14599980
Code	00:00:12	8.41	1.25	9.66	00:00:09.660000	532144
Bakta_all	20:58:15	270178	8120.25	278298	1900-01-03 05:18:18	831426756
Bakta_average	00:02:30.990000	540.356	16.2405	556.596	00:09:16.596000	1.66285e+06
Bakta_1	00:04:36	450.06	11.4	461.46	00:07:41.460000	1590108
Bakta_2	00:03:23	506.95	11.42	518.37	00:08:38.370000	1946004
Bakta_3	00:03:00	457.14	13.25	470.39	00:07:50.390000	1419800
Bakta_4	00:02:15	370.9	16.22	387.12	00:06:27.120000	1359620
Bakta_5	00:02:27	690.37	16.58	706.95	00:11:46.950000	1401184
Bakta_6	00:01:54	763.2	17.82	781.02	00:13:01.020000	1449156
Bakta_7	00:02:27	787.7	23.76	811.46	00:13:31.460000	1409692
Bakta_8	00:02:42	422.38	14.46	436.84	00:07:16.840000	1409440
Bakta_9	00:01:23	784.5	28.98	813.48	00:13:33.480000	1401588
Bakta_10	00:03:23	291.94	16.31	308.25	00:05:08.250000	2212232
Bakta_11	00:02:01	439.68	17.64	457.32	00:07:37.320000	1827264
Bakta_12	00:02:18	669.44	17.14	686.58	00:11:26.580000	1327668
Bakta_13	00:04:24	247.3	12.58	259.88	00:04:19.880000	1915188
Bakta_14	00:02:51	745.73	17.95	763.68	00:12:43.680000	1455184
Bakta_15	00:02:28	239.62	11.72	251.34	00:04:11.340000	3021432
Bakta_16	00:03:25	350.06	15.65	365.71	00:06:05.710000	1337084
Bakta_17	00:01:52	201.34	8.92	210.26	00:03:30.260000	1408988
Bakta_18	00:05:23	445.22	14.24	459.46	00:07:39.460000	1334612
Bakta_19	00:01:59	296.5	11.43	307.93	00:05:07.930000	1931824
Bakta_20	00:01:36	464.05	16.97	481.02	00:08:01.020000	2040632
Bakta_21	00:02:01	286.13	10.32	296.45	00:04:56.450000	1785768
Bakta_22	00:01:45	173.23	9.12	182.35	00:03:02.350000	2165344
Bakta_23	00:02:25	360.99	11.33	372.32	00:06:12.320000	2242092
Bakta_24	00:05:17	898.97	19.33	918.3	00:15:18.300000	1445328
Bakta_25	00:03:29	1549.63	34.19	1583.82	00:26:23.820000	1372372
Bakta_26	00:01:40	859.25	21.3	880.55	00:14:40.550000	1506500
Bakta_27	00:03:41	762.82	11.84	774.66	00:12:54.660000	1370620
Bakta_28	00:02:20	338.04	14.21	352.25	00:05:52.250000	2502252
Bakta_29	00:02:56	427.92	19.44	447.36	00:07:27.360000	1377788
Bakta_30	00:01:29	561.76	21.09	582.85	00:09:42.850000	1740944
Bakta_31	00:02:52	561.43	17.39	578.82	00:09:38.820000	2153012
Bakta_32	00:03:20	856.18	17.54	873.72	00:14:33.720000	1373916
Bakta_33	00:01:12	281.76	16.69	298.45	00:04:58.450000	2526444
Bakta_34	00:02:50	222.63	13.55	236.18	00:03:56.180000	1517944
Bakta_35	00:02:27	379.54	12	391.54	00:06:31.540000	1470616
Bakta_36	00:02:20	737.23	14.29	751.52	00:12:31.520000	1397984
Bakta_37	00:02:30	563.16	15.07	578.23	00:09:38.230000	2959488
Bakta_38	00:02:16	953.7	19.23	972.93	00:16:12.930000	1934584
Bakta_39	00:01:42	887.19	17.18	904.37	00:15:04.370000	1590344
Bakta_40	00:02:33	923.44	20.92	944.36	00:15:44.360000	1466608
Bakta_41	00:02:55	633.66	25.66	659.32	00:10:59.320000	1342988
Bakta_42	00:02:19	814.89	19.04	833.93	00:13:53.930000	1514676
Bakta_43	00:03:23	340.04	9.16	349.2	00:05:49.200000	1307640
Bakta_44	00:01:56	460.44	10.92	471.36	00:07:51.360000	1348752
Bakta_45	00:02:19	614.2	16.74	630.94	00:10:30.940000	1744244
Bakta_46	00:02:08	355.02	12.45	367.47	00:06:07.470000	1359844
Bakta_47	00:02:41	381.34	14.47	395.81	00:06:35.810000	1452892
Bakta_48	00:02:30	713.9	15.01	728.91	00:12:08.910000	1396152
Bakta_49	00:02:08	189.73	8.01	197.74	00:03:17.740000	1343216
Bakta_50	00:03:09	621	20.12	641.12	00:10:41.120000	2459996
Bakta_51	00:01:37	602.97	23.93	626.9	00:10:26.900000	1974008
Bakta_52	00:01:45	452.86	11.2	464.06	00:07:44.060000	1502596
Bakta_53	00:02:55	832.37	12.76	845.13	00:14:05.130000	1460116
Bakta_54	00:02:22	305.13	16.43	321.56	00:05:21.560000	1309168
Bakta_55	00:03:10	625	17.51	642.51	00:10:42.510000	1339248
Bakta_56	00:01:14	235.69	8.46	244.15	00:04:04.150000	1322896
Bakta_57	00:01:49	543.36	14.83	558.19	00:09:18.190000	2485196
Bakta_58	00:01:34	480.08	12.97	493.05	00:08:13.050000	2024956
Bakta_59	00:07:31	471.82	22.67	494.49	00:08:14.490000	1666184
Bakta_60	00:03:30	626.5	25.32	651.82	00:10:51.820000	2275864
Bakta_61	00:01:58	433.07	15.31	448.38	00:07:28.380000	1515284
Bakta_62	00:02:53	408.53	14.46	422.99	00:07:02.990000	1418348
Bakta_63	00:01:45	360.27	14.08	374.35	00:06:14.350000	2801452
Bakta_64	00:02:03	407.88	14.12	422	00:07:02	1394972
Bakta_65	00:03:00	429.69	11.63	441.32	00:07:21.320000	1605828
Bakta_66	00:03:27	270.13	11.28	281.41	00:04:41.410000	1337324
Bakta_67	00:02:56	957.86	19.43	977.29	00:16:17.290000	2166860
Bakta_68	00:03:01	1047.84	23.61	1071.45	00:17:51.450000	1700688
Bakta_69	00:02:55	642.25	11.53	653.78	00:10:53.780000	1348072
Bakta_70	00:02:09	603.01	14.95	617.96	00:10:17.960000	1349724
Bakta_71	00:03:14	457.18	18.77	475.95	00:07:55.950000	1359340
Bakta_72	00:02:25	863.88	17.97	881.85	00:14:41.850000	1549184
Bakta_73	00:05:42	507.97	14.89	522.86	00:08:42.860000	1909844
Bakta_74	00:02:01	658.96	16.34	675.3	00:11:15.300000	1349180
Bakta_75	00:02:00	568.3	17.52	585.82	00:09:45.820000	2070144
Bakta_76	00:01:49	850.5	19.19	869.69	00:14:29.690000	1428372
Bakta_77	00:01:11	630.92	18.38	649.3	00:10:49.300000	1371084
Bakta_78	00:03:09	605.53	12.88	618.41	00:10:18.410000	1368600
Bakta_79	00:02:51	691.13	16.64	707.77	00:11:47.770000	2564368
Bakta_80	00:01:28	963.68	29.67	993.35	00:16:33.350000	1415680
Bakta_81	00:02:24	248.82	10.87	259.69	00:04:19.690000	1323136
Bakta_82	00:03:08	411.64	16.35	427.99	00:07:07.990000	1527068
Bakta_83	00:03:02	536.38	20.51	556.89	00:09:16.890000	1321024
Bakta_84	00:02:41	204.7	11.61	216.31	00:03:36.310000	1411892
Bakta_85	00:05:56	387.76	13.86	401.62	00:06:41.620000	1348976
Bakta_86	00:01:22	671.98	20.53	692.51	00:11:32.510000	1349068
Bakta_87	00:03:13	355.74	14.5	370.24	00:06:10.240000	1316024
Bakta_88	00:02:10	497.81	13.14	510.95	00:08:30.950000	2585544
Bakta_89	00:03:02	493.89	20.88	514.77	00:08:34.770000	1618048
Bakta_90	00:02:41	473.35	19.47	492.82	00:08:12.820000	1603396
Bakta_91	00:02:52	387.81	12.08	399.89	00:06:39.890000	1362392
Bakta_92	00:02:33	443.15	15.23	458.38	00:07:38.380000	1372148
Bakta_93	00:02:14	350.19	16.43	366.62	00:06:06.620000	1312096
Bakta_94	00:02:34	548.74	11.72	560.46	00:09:20.460000	1583588
Bakta_95	00:01:11	399.44	15.48	414.92	00:06:54.920000	1705332
Bakta_96	00:02:12	452.36	13.65	466.01	00:07:46.010000	1433984
Bakta_97	00:02:27	1009.42	19.43	1028.85	00:17:08.850000	1916356
Bakta_98	00:04:31	848.1	17.35	865.45	00:14:25.450000	1548072
Bakta_99	00:02:57	671.24	17.33	688.57	00:11:28.570000	1324352
Bakta_100	00:01:45	213.75	12.74	226.49	00:03:46.490000	2910168
Bakta_101	00:03:00	420.5	13.39	433.89	00:07:13.890000	1797960
Bakta_102	00:03:29	529.36	10.96	540.32	00:09:00.320000	1335380
Bakta_103	00:03:28	358.91	14.4	373.31	00:06:13.310000	1967280
Bakta_104	00:04:38	390.61	15.53	406.14	00:06:46.140000	1339628
Bakta_105	00:03:11	723.24	22.05	745.29	00:12:25.290000	1423484
Bakta_106	00:02:06	475.36	10.86	486.22	00:08:06.220000	1355800
Bakta_107	00:02:17	674.78	11.48	686.26	00:11:26.260000	2914392
Bakta_108	00:02:08	801.08	27.96	829.04	00:13:49.040000	1446288
Bakta_109	00:01:31	630.04	20.82	650.86	00:10:50.860000	2289748
Bakta_110	00:03:36	782.76	24.23	806.99	00:13:26.990000	2319608
Bakta_111	00:03:41	633.24	16.03	649.27	00:10:49.270000	1351644
Bakta_112	00:03:46	719.68	12.07	731.75	00:12:11.750000	1379208
Bakta_113	00:03:12	329.38	12.96	342.34	00:05:42.340000	2778376
Bakta_114	00:03:58	1116.14	34.42	1150.56	00:19:10.560000	1835592
Bakta_115	00:01:24	553.75	17.25	571	00:09:31	1616504
Bakta_116	00:03:31	592.97	14.11	607.08	00:10:07.080000	1332076
Bakta_117	00:01:10	699.55	19.04	718.59	00:11:58.590000	1402112
Bakta_118	00:02:23	385.65	11.46	397.11	00:06:37.110000	1501428
Bakta_119	00:01:36	302.19	16.92	319.11	00:05:19.110000	1829456
Bakta_120	00:02:32	434.25	12.59	446.84	00:07:26.840000	1600032
Bakta_121	00:01:14	850.9	16.41	867.31	00:14:27.310000	1665264
Bakta_122	00:03:35	391.97	16.46	408.43	00:06:48.430000	1370896
Bakta_123	00:02:41	428.31	14.28	442.59	00:07:22.590000	1527796
Bakta_124	00:02:19	559.31	15.83	575.14	00:09:35.140000	2974132
Bakta_125	00:00:43	777.8	23.18	800.98	00:13:20.980000	1342912
Bakta_126	00:02:22	590.77	18.76	609.53	00:10:09.530000	1326168
Bakta_127	00:02:20	316.33	17.63	333.96	00:05:33.960000	2555444
Bakta_128	00:01:59	346.58	8.29	354.87	00:05:54.870000	1326072
Bakta_129	00:02:16	389.28	16.38	405.66	00:06:45.660000	2903700
Bakta_130	00:01:52	1385.67	34.46	1420.13	00:23:40.130000	1349808
Bakta_131	00:02:19	504.2	15.29	519.49	00:08:39.490000	1807792
Bakta_132	00:02:06	1203.67	26.37	1230.04	00:20:30.040000	1365280
Bakta_133	00:04:11	455.63	14.68	470.31	00:07:50.310000	1622260
Bakta_134	00:02:56	747.85	19.95	767.8	00:12:47.800000	1486212
Bakta_135	00:03:37	436.69	17.57	454.26	00:07:34.260000	1423716
Bakta_136	00:01:45	324.56	13.66	338.22	00:05:38.220000	3073804
Bakta_137	00:02:20	356.05	17.24	373.29	00:06:13.290000	1318972
Bakta_138	00:02:15	785.04	15	800.04	00:13:20.040000	1529384
Bakta_139	00:02:19	522.06	14.68	536.74	00:08:56.740000	1824272
Bakta_140	00:02:03	471.75	18.4	490.15	00:08:10.150000	1487896
Bakta_141	00:02:22	744.26	29.76	774.02	00:12:54.020000	1367340
Bakta_142	00:03:05	529.99	18.52	548.51	00:09:08.510000	2090348
Bakta_143	00:01:58	362.88	15	377.88	00:06:17.880000	2517380
Bakta_144	00:02:37	428.53	9.35	437.88	00:07:17.880000	1379368
Bakta_145	00:02:08	491.57	18.51	510.08	00:08:30.080000	1576828
Bakta_146	00:02:53	455.72	18.14	473.86	00:07:53.860000	1706108
Bakta_147	00:03:38	716.7	18.42	735.12	00:12:15.120000	1348304
Bakta_148	00:04:40	713.71	17.53	731.24	00:12:11.240000	1335792
Bakta_149	00:01:56	367.29	15.64	382.93	00:06:22.930000	2273520
Bakta_150	00:03:06	768.16	18.71	786.87	00:13:06.870000	1379392
Bakta_151	00:02:03	441.56	18.71	460.27	00:07:40.270000	1577900
Bakta_152	00:02:01	466.3	18.49	484.79	00:08:04.790000	1542368
Bakta_153	00:02:28	380.22	18.27	398.49	00:06:38.490000	1329232
Bakta_154	00:01:21	714.16	13.52	727.68	00:12:07.680000	1420336
Bakta_155	00:02:11	397.38	15.13	412.51	00:06:52.510000	1403964
Bakta_156	00:02:27	279.32	14.57	293.89	00:04:53.890000	1527092
Bakta_157	00:02:50	479.91	13.89	493.8	00:08:13.800000	1630820
Bakta_158	00:02:30	600.86	13.02	613.88	00:10:13.880000	1366420
Bakta_159	00:02:35	343.76	14.29	358.05	00:05:58.050000	1306276
Bakta_160	00:02:41	431.48	14.17	445.65	00:07:25.650000	1557124
Bakta_161	00:03:33	528.39	13.61	542	00:09:02	3040060
Bakta_162	00:03:06	588.34	20.42	608.76	00:10:08.760000	1896908
Bakta_163	00:02:48	426.76	11.76	438.52	00:07:18.520000	1550032
Bakta_164	00:02:25	371.39	14.42	385.81	00:06:25.810000	1312452
Bakta_165	00:02:02	344.52	14.71	359.23	00:05:59.230000	1331768
Bakta_166	00:01:46	373.55	15.63	389.18	00:06:29.180000	1358332
Bakta_167	00:02:23	217.51	11.02	228.53	00:03:48.530000	1481168
Bakta_168	00:01:49	757.04	33.12	790.16	00:13:10.160000	1360932
Bakta_169	00:01:20	518.59	15.21	533.8	00:08:53.800000	2645064
Bakta_170	00:02:13	756.36	16.03	772.39	00:12:52.390000	1359152
Bakta_171	00:02:02	591.09	10.29	601.38	00:10:01.380000	2714532
Bakta_172	00:02:10	549.82	11.74	561.56	00:09:21.560000	2257688
Bakta_173	00:03:31	478.67	12.88	491.55	00:08:11.550000	1606680
Bakta_174	00:01:18	245.41	12.23	257.64	00:04:17.640000	1450804
Bakta_175	00:02:00	351.24	11.11	362.35	00:06:02.350000	1336172
Bakta_176	00:02:01	849.22	17.33	866.55	00:14:26.550000	1523044
Bakta_177	00:01:59	739.26	23.26	762.52	00:12:42.520000	1377024
Bakta_178	00:01:27	240.95	11.88	252.83	00:04:12.830000	1315732
Bakta_179	00:03:11	288.66	10.51	299.17	00:04:59.170000	1300088
Bakta_180	00:02:39	614.7	13.3	628	00:10:28	1346860
Bakta_181	00:02:30	643.41	10.47	653.88	00:10:53.880000	1358956
Bakta_182	00:02:04	1083	24.42	1107.42	00:18:27.420000	1910764
Bakta_183	00:02:14	564.86	18.49	583.35	00:09:43.350000	2549688
Bakta_184	00:02:07	975.18	22.43	997.61	00:16:37.610000	1507976
Bakta_185	00:02:21	452.78	11.04	463.82	00:07:43.820000	1341304
Bakta_186	00:02:27	953.82	19.75	973.57	00:16:13.570000	2101340
Bakta_187	00:02:10	766.85	16.51	783.36	00:13:03.360000	1401868
Bakta_188	00:01:50	755.48	17.39	772.87	00:12:52.870000	1465728
Bakta_189	00:02:24	681.28	12.71	693.99	00:11:33.990000	1342556
Bakta_190	00:02:20	759.65	18.23	777.88	00:12:57.880000	1572896
Bakta_191	00:02:34	617.45	17.43	634.88	00:10:34.880000	2974332
Bakta_192	00:03:28	411.12	16.71	427.83	00:07:07.830000	1376572
Bakta_193	00:04:32	721.01	13.09	734.1	00:12:14.100000	1452532
Bakta_194	00:01:46	914.34	16.18	930.52	00:15:30.520000	1654532
Bakta_195	00:02:43	387.18	10.79	397.97	00:06:37.970000	1366988
Bakta_196	00:01:46	203.26	12.72	215.98	00:03:35.980000	1453780
Bakta_197	00:03:14	505.57	16.98	522.55	00:08:42.550000	1930612
Bakta_198	00:02:25	509.36	14.75	524.11	00:08:44.110000	1929812
Bakta_199	00:03:39	291.75	12.13	303.88	00:05:03.880000	1309160
Bakta_200	00:01:35	436.38	14.21	450.59	00:07:30.590000	1460904
Bakta_201	00:02:38	867.13	17.56	884.69	00:14:44.690000	1649236
Bakta_202	00:04:37	457.87	16.47	474.34	00:07:54.340000	1415712
Bakta_203	00:02:12	487.35	10.58	497.93	00:08:17.930000	1373568
Bakta_204	00:02:40	742.5	16.81	759.31	00:12:39.310000	1424800
Bakta_205	00:02:49	506.35	17.33	523.68	00:08:43.680000	1756772
Bakta_206	00:03:00	210.44	9.39	219.83	00:03:39.830000	2104716
Bakta_207	00:01:55	741.94	19.24	761.18	00:12:41.180000	1363220
Bakta_208	00:02:57	519.96	18.59	538.55	00:08:58.550000	1933484
Bakta_209	00:03:24	847.09	15.71	862.8	00:14:22.800000	1628608
Bakta_210	00:02:46	1152.74	34.17	1186.91	00:19:46.910000	3056940
Bakta_211	00:03:07	403.6	15.44	419.04	00:06:59.040000	1355828
Bakta_212	00:02:28	542.79	10.91	553.7	00:09:13.700000	1438720
Bakta_213	00:01:55	349.74	15.15	364.89	00:06:04.890000	2136696
Bakta_214	00:03:38	425.79	16.53	442.32	00:07:22.320000	1460400
Bakta_215	00:02:31	248.57	9.32	257.89	00:04:17.890000	1360712
Bakta_216	00:02:26	484.39	11.43	495.82	00:08:15.820000	2377796
Bakta_217	00:02:25	603.47	13.47	616.94	00:10:16.940000	1343012
Bakta_218	00:01:17	519.92	13.19	533.11	00:08:53.110000	1333576
Bakta_219	00:02:35	515.06	17.8	532.86	00:08:52.860000	2139196
Bakta_220	00:02:55	191.79	8.11	199.9	00:03:19.900000	1549764
Bakta_221	00:02:23	688.09	24.97	713.06	00:11:53.060000	1354456
Bakta_222	00:02:47	583.18	14.39	597.57	00:09:57.570000	1368808
Bakta_223	00:06:06	737.22	14.95	752.17	00:12:32.170000	1371440
Bakta_224	00:02:18	317.63	13.01	330.64	00:05:30.640000	2630276
Bakta_225	00:02:30	549.64	16.11	565.75	00:09:25.750000	1346880
Bakta_226	00:01:41	351.88	15.53	367.41	00:06:07.410000	1356148
Bakta_227	00:01:24	371.23	16.01	387.24	00:06:27.240000	2265552
Bakta_228	00:02:05	656.63	22.57	679.2	00:11:19.200000	1349644
Bakta_229	00:01:27	304.34	10.64	314.98	00:05:14.980000	1326168
Bakta_230	00:01:56	469.26	15.73	484.99	00:08:04.990000	1470644
Bakta_231	00:02:28	487.29	13.23	500.52	00:08:20.520000	2228772
Bakta_232	00:02:41	836.22	15.54	851.76	00:14:11.760000	1598092
Bakta_233	00:03:56	837.96	15.61	853.57	00:14:13.570000	1511472
Bakta_234	00:02:37	1257.68	19.61	1277.29	00:21:17.290000	1365636
Bakta_235	00:03:26	423.92	16.22	440.14	00:07:20.140000	1503560
Bakta_236	00:03:13	847.03	20.97	868	00:14:28	1494580
Bakta_237	00:02:12	236.99	12.19	249.18	00:04:09.180000	1454348
Bakta_238	00:02:28	336.87	14.48	351.35	00:05:51.350000	1302780
Bakta_239	00:02:37	1099.39	29.4	1128.79	00:18:48.790000	2200472
Bakta_240	00:02:02	456.49	10.99	467.48	00:07:47.480000	1348860
Bakta_241	00:02:17	688.3	21.96	710.26	00:11:50.260000	2305972
Bakta_242	00:04:03	521.77	23.75	545.52	00:09:05.520000	2021476
Bakta_243	00:04:11	765.58	23.99	789.57	00:13:09.570000	1427300
Bakta_244	00:02:28	329.14	14.58	343.72	00:05:43.720000	2400016
Bakta_245	00:02:10	317.83	14.23	332.06	00:05:32.060000	1345336
Bakta_246	00:02:21	1154.42	28.95	1183.37	00:19:43.370000	1562272
Bakta_247	00:01:54	353.34	16.44	369.78	00:06:09.780000	1332256
Bakta_248	00:02:31	267.98	11.23	279.21	00:04:39.210000	1576512
Bakta_249	00:02:04	535.03	16.46	551.49	00:09:11.490000	1553228
Bakta_250	00:01:58	580.74	23.52	604.26	00:10:04.260000	2000396
Bakta_251	00:02:22	504.36	11.25	515.61	00:08:35.610000	1836860
Bakta_252	00:01:48	549.16	13.03	562.19	00:09:22.190000	2858568
Bakta_253	00:02:06	182.17	9.07	191.24	00:03:11.240000	2023236
Bakta_254	00:03:03	1410.43	30.94	1441.37	00:24:01.370000	3115812
Bakta_255	00:01:39	523.88	13.81	537.69	00:08:57.690000	2168304
Bakta_256	00:02:53	411.47	13.58	425.05	00:07:05.050000	2074152
Bakta_257	00:02:03	353.6	16.92	370.52	00:06:10.520000	1413120
Bakta_258	00:02:07	378.55	14.04	392.59	00:06:32.590000	1360884
Bakta_259	00:02:15	486.26	16.45	502.71	00:08:22.710000	1705968
Bakta_260	00:01:25	262.11	13.9	276.01	00:04:36.010000	1531420
Bakta_261	00:02:20	430.02	18.19	448.21	00:07:28.210000	1817016
Bakta_262	00:02:02	724.73	25.1	749.83	00:12:29.830000	1400748
Bakta_263	00:03:54	563.7	23.19	586.89	00:09:46.890000	2885000
Bakta_264	00:01:03	462.44	12.7	475.14	00:07:55.140000	1383944
Bakta_265	00:02:33	570.05	18.71	588.76	00:09:48.760000	2013336
Bakta_266	00:02:13	402.96	14.18	417.14	00:06:57.140000	1380516
Bakta_267	00:02:12	633.54	14.77	648.31	00:10:48.310000	1349036
Bakta_268	00:02:44	277.83	11.78	289.61	00:04:49.610000	1662424
Bakta_269	00:02:34	406.78	10.88	417.66	00:06:57.660000	1469500
Bakta_270	00:03:31	678.76	12.3	691.06	00:11:31.060000	1352708
Bakta_271	00:06:18	303.08	15.04	318.12	00:05:18.120000	1699720
Bakta_272	00:03:25	735.76	17.01	752.77	00:12:32.770000	1400100
Bakta_273	00:02:32	523.21	16.76	539.97	00:08:59.970000	1686796
Bakta_274	00:03:02	416.9	16.81	433.71	00:07:13.710000	1470520
Bakta_275	00:03:00	428.68	17.18	445.86	00:07:25.860000	1330528
Bakta_276	00:01:50	322.65	11.37	334.02	00:05:34.020000	2481328
Bakta_277	00:02:28	343.24	17.66	360.9	00:06:00.900000	1368760
Bakta_278	00:03:50	649.47	29.26	678.73	00:11:18.730000	1351836
Bakta_279	00:02:15	228.48	13.23	241.71	00:04:01.710000	1453120
Bakta_280	00:01:38	1692.61	38.62	1731.23	00:28:51.230000	1782100
Bakta_281	00:02:02	786.2	16.53	802.73	00:13:22.730000	1451996
Bakta_282	00:02:12	370.99	12.26	383.25	00:06:23.250000	1778952
Bakta_283	00:02:16	651.44	26.12	677.56	00:11:17.560000	2882776
Bakta_284	00:02:05	778.74	14.32	793.06	00:13:13.060000	1503344
Bakta_285	00:02:18	642.76	14.49	657.25	00:10:57.250000	1391308
Bakta_286	00:01:04	402.34	17.88	420.22	00:07:00.220000	1336092
Bakta_287	00:01:07	458.27	12.18	470.45	00:07:50.450000	1521764
Bakta_288	00:01:51	585.96	12.21	598.17	00:09:58.170000	1325780
Bakta_289	00:02:37	369.78	12.45	382.23	00:06:22.230000	2543804
Bakta_290	00:01:31	266.05	8.55	274.6	00:04:34.600000	1738928
Bakta_291	00:01:24	764.66	22.29	786.95	00:13:06.950000	1369132
Bakta_292	00:02:03	352.02	15.78	367.8	00:06:07.800000	1971620
Bakta_293	00:02:05	331.23	16.64	347.87	00:05:47.870000	1352056
Bakta_294	00:01:31	346.6	16.19	362.79	00:06:02.790000	2925712
Bakta_295	00:05:03	924.66	18.79	943.45	00:15:43.450000	1616792
Bakta_296	00:02:20	883.18	25.26	908.44	00:15:08.440000	1449212
Bakta_297	00:02:37	415.87	14.72	430.59	00:07:10.590000	1510396
Bakta_298	00:02:21	774.78	14.27	789.05	00:13:09.050000	1385164
Bakta_299	00:03:51	423.26	17.69	440.95	00:07:20.950000	1601324
Bakta_300	00:01:25	1111.09	21.58	1132.67	00:18:52.670000	2442504
Bakta_301	00:01:57	727.65	16.08	743.73	00:12:23.730000	1385856
Bakta_302	00:02:21	386.35	19.76	406.11	00:06:46.110000	1367496
Bakta_303	00:02:36	495.23	16.01	511.24	00:08:31.240000	1802940
Bakta_304	00:02:51	463.13	15.48	478.61	00:07:58.610000	1493716
Bakta_305	00:02:37	714.61	15.52	730.13	00:12:10.130000	1452536
Bakta_306	00:02:34	457.66	13.3	470.96	00:07:50.960000	1418704
Bakta_307	00:02:33	469.37	12.22	481.59	00:08:01.590000	1466176
Bakta_308	00:02:05	1020.44	22.39	1042.83	00:17:22.830000	1740380
Bakta_309	00:02:09	561.27	13.57	574.84	00:09:34.840000	2605800
Bakta_310	00:03:11	367.36	17.32	384.68	00:06:24.680000	1425436
Bakta_311	00:02:30	339.8	7.09	346.89	00:05:46.890000	1335484
Bakta_312	00:01:46	336.13	14.91	351.04	00:05:51.040000	1316096
Bakta_313	00:02:06	248.78	8.9	257.68	00:04:17.680000	1418148
Bakta_314	00:01:55	553.02	15.73	568.75	00:09:28.750000	1347352
Bakta_315	00:02:19	525.15	16.4	541.55	00:09:01.550000	1697632
Bakta_316	00:02:32	694.39	16.07	710.46	00:11:50.460000	1326940
Bakta_317	00:02:28	162	9.19	171.19	00:02:51.190000	2954396
Bakta_318	00:03:33	843.86	24.07	867.93	00:14:27.930000	1579820
Bakta_319	00:02:30	675.45	16.53	691.98	00:11:31.980000	1382028
Bakta_320	00:03:21	458.18	14.29	472.47	00:07:52.470000	1477260
Bakta_321	00:02:42	837.12	14.5	851.62	00:14:11.620000	1514800
Bakta_322	00:02:24	634.27	14.82	649.09	00:10:49.090000	1333044
Bakta_323	00:02:00	393.43	12.38	405.81	00:06:45.810000	2539372
Bakta_324	00:03:18	738.1	15.34	753.44	00:12:33.440000	1388952
Bakta_325	00:01:27	895.67	18.61	914.28	00:15:14.280000	1754732
Bakta_326	00:03:03	405.42	18.57	423.99	00:07:03.990000	1519832
Bakta_327	00:03:02	453.16	16.85	470.01	00:07:50.010000	1467452
Bakta_328	00:01:45	576.74	15.83	592.57	00:09:52.570000	2595112
Bakta_329	00:01:37	213.61	11.68	225.29	00:03:45.290000	2176292
Bakta_330	00:02:48	290.79	8.64	299.43	00:04:59.430000	1515112
Bakta_331	00:01:05	319.1	10.33	329.43	00:05:29.430000	2530244
Bakta_332	00:01:31	681.09	12.18	693.27	00:11:33.270000	1364728
Bakta_333	00:01:44	499.13	12.29	511.42	00:08:31.420000	1989468
Bakta_334	00:01:33	328.35	10.98	339.33	00:05:39.330000	1682588
Bakta_335	00:02:42	789.67	20.57	810.24	00:13:30.240000	1454236
Bakta_336	00:02:07	549.62	12.63	562.25	00:09:22.250000	1327560
Bakta_337	00:03:08	279.95	15.33	295.28	00:04:55.280000	1730664
Bakta_338	00:01:05	499.35	16.63	515.98	00:08:35.980000	1816608
Bakta_339	00:02:19	471.43	20.96	492.39	00:08:12.390000	1562576
Bakta_340	00:03:18	393.98	16.43	410.41	00:06:50.410000	1463308
Bakta_341	00:02:59	726.07	19.54	745.61	00:12:25.610000	1344160
Bakta_342	00:03:15	244.34	14.26	258.6	00:04:18.600000	1454704
Bakta_343	00:01:07	325.53	10.86	336.39	00:05:36.390000	1321744
Bakta_344	00:02:52	371.57	13.7	385.27	00:06:25.270000	1379780
Bakta_345	00:02:28	299.75	12.3	312.05	00:05:12.050000	1315412
Bakta_346	00:01:26	520.23	12.93	533.16	00:08:53.160000	1629408
Bakta_347	00:02:50	408.61	17.43	426.04	00:07:06.040000	1372952
Bakta_348	00:02:14	839.52	27.27	866.79	00:14:26.790000	1378132
Bakta_349	00:01:58	805.48	19.44	824.92	00:13:44.920000	1901968
Bakta_350	00:01:56	818.27	17.69	835.96	00:13:55.960000	1539344
Bakta_351	00:01:48	420.04	11.78	431.82	00:07:11.820000	1852312
Bakta_352	00:01:31	330.49	9.29	339.78	00:05:39.780000	2084252
Bakta_353	00:04:43	684.66	21.53	706.19	00:11:46.190000	1348640
Bakta_354	00:02:46	627.25	14.45	641.7	00:10:41.700000	1356960
Bakta_355	00:03:25	842.9	28.28	871.18	00:14:31.180000	1384056
Bakta_356	00:03:53	997.68	20.21	1017.89	00:16:57.890000	1963808
Bakta_357	00:02:36	306.65	10.84	317.49	00:05:17.490000	1360240
Bakta_358	00:04:15	467.3	16.79	484.09	00:08:04.090000	1767844
Bakta_359	00:03:37	684.69	21	705.69	00:11:45.690000	1988888
Bakta_360	00:04:21	529.77	14.05	543.82	00:09:03.820000	3114644
Bakta_361	00:03:08	611.68	12.48	624.16	00:10:24.160000	1321216
Bakta_362	00:01:22	496.07	14.05	510.12	00:08:30.120000	2075332
Bakta_363	00:01:30	412.88	17.11	429.99	00:07:09.990000	1359468
Bakta_364	00:02:16	322.77	15.37	338.14	00:05:38.140000	1334152
Bakta_365	00:01:03	491.59	22.57	514.16	00:08:34.160000	1937592
Bakta_366	00:03:12	254.3	10.81	265.11	00:04:25.110000	1419164
Bakta_367	00:04:19	689.43	19.38	708.81	00:11:48.810000	1332048
Bakta_368	00:02:29	562.05	11.55	573.6	00:09:33.600000	1946024
Bakta_369	00:01:43	727.81	14.88	742.69	00:12:22.690000	1368432
Bakta_370	00:02:08	414.71	9.55	424.26	00:07:04.260000	1374808
Bakta_371	00:02:10	763.45	15.34	778.79	00:12:58.790000	1465888
Bakta_372	00:01:21	816.56	18.93	835.49	00:13:55.490000	1532892
Bakta_373	00:02:11	417.8	17.14	434.94	00:07:14.940000	1308948
Bakta_374	00:02:51	367.3	9.22	376.52	00:06:16.520000	2181396
Bakta_375	00:03:20	576.31	12.48	588.79	00:09:48.790000	1653456
Bakta_376	00:01:56	809.64	21.67	831.31	00:13:51.310000	1599240
Bakta_377	00:02:25	473.27	13.25	486.52	00:08:06.520000	1774764
Bakta_378	00:01:38	440.09	14.05	454.14	00:07:34.140000	1452308
Bakta_379	00:01:56	458.11	15.96	474.07	00:07:54.070000	2031752
Bakta_380	00:01:44	221.43	11.31	232.74	00:03:52.740000	1696716
Bakta_381	00:02:29	632.56	22.49	655.05	00:10:55.050000	2773900
Bakta_382	00:02:22	437.47	15.25	452.72	00:07:32.720000	1503288
Bakta_383	00:01:46	394.86	10.03	404.89	00:06:44.890000	1362144
Bakta_384	00:04:25	494.52	14.61	509.13	00:08:29.130000	1378224
Bakta_385	00:02:01	468.28	20.9	489.18	00:08:09.180000	1484588
Bakta_386	00:02:49	393.63	18.38	412.01	00:06:52.010000	1372380
Bakta_387	00:01:34	1234.05	27.59	1261.64	00:21:01.640000	3037564
Bakta_388	00:02:12	449.67	17.06	466.73	00:07:46.730000	1570060
Bakta_389	00:01:17	617.21	20.81	638.02	00:10:38.020000	1609408
Bakta_390	00:02:00	455.48	11.49	466.97	00:07:46.970000	1417528
Bakta_391	00:01:55	455.02	16.57	471.59	00:07:51.590000	1516496
Bakta_392	00:02:05	811.88	28.66	840.54	00:14:00.540000	1358300
Bakta_393	00:02:50	509.27	11.13	520.4	00:08:40.400000	1636900
Bakta_394	00:01:51	199.24	8.37	207.61	00:03:27.610000	1628500
Bakta_395	00:03:05	294.77	10.06	304.83	00:05:04.830000	1435052
Bakta_396	00:01:37	496.72	15.74	512.46	00:08:32.460000	2052980
Bakta_397	00:02:14	380.38	12.78	393.16	00:06:33.160000	1461984
Bakta_398	00:04:03	661.13	16.11	677.24	00:11:17.240000	1403472
Bakta_399	00:02:48	751.74	14.65	766.39	00:12:46.390000	1403928
Bakta_400	00:02:41	367.48	11.75	379.23	00:06:19.230000	1341136
Bakta_401	00:03:17	497.68	12.83	510.51	00:08:30.510000	1786060
Bakta_402	00:03:31	332.78	10.27	343.05	00:05:43.050000	1572784
Bakta_403	00:05:47	554.31	10.69	565	00:09:25	1797388
Bakta_404	00:03:32	364.4	16.02	380.42	00:06:20.420000	1381864
Bakta_405	00:03:08	808.76	27.89	836.65	00:13:56.650000	1363348
Bakta_406	00:02:06	616.31	20.51	636.82	00:10:36.820000	1371976
Bakta_407	00:04:03	376.51	13.61	390.12	00:06:30.120000	1324356
Bakta_408	00:02:18	356.03	11.26	367.29	00:06:07.290000	1413088
Bakta_409	00:03:04	587.1	16.99	604.09	00:10:04.090000	2578620
Bakta_410	00:02:10	578.14	14.56	592.7	00:09:52.700000	3073796
Bakta_411	00:01:42	258.48	8.95	267.43	00:04:27.430000	1578140
Bakta_412	00:02:14	487.84	12.7	500.54	00:08:20.540000	1409120
Bakta_413	00:02:53	888.18	29.58	917.76	00:15:17.760000	1370924
Bakta_414	00:02:52	981.58	21.76	1003.34	00:16:43.340000	1880028
Bakta_415	00:03:04	417.91	14.53	432.44	00:07:12.440000	1384580
Bakta_416	00:03:13	436.95	12.32	449.27	00:07:29.270000	1434004
Bakta_417	00:01:47	370.7	15.4	386.1	00:06:26.100000	1317332
Bakta_418	00:02:19	721.95	18.36	740.31	00:12:20.310000	1690692
Bakta_419	00:01:37	531.86	25.49	557.35	00:09:17.350000	1328304
Bakta_420	00:03:53	570.72	26.18	596.9	00:09:56.900000	1322452
Bakta_421	00:02:13	595.74	26.75	622.49	00:10:22.490000	2934188
Bakta_422	00:01:57	324.37	13.32	337.69	00:05:37.690000	1701828
Bakta_423	00:03:42	720.23	14.59	734.82	00:12:14.820000	1382272
Bakta_424	00:03:52	577.66	19.46	597.12	00:09:57.120000	1395724
Bakta_425	00:02:16	356.12	15.32	371.44	00:06:11.440000	1316084
Bakta_426	00:02:06	544.17	23.17	567.34	00:09:27.340000	2297988
Bakta_427	00:02:53	459.32	14.43	473.75	00:07:53.750000	1671564
Bakta_428	00:02:20	528.29	12.89	541.18	00:09:01.180000	1899100
Bakta_429	00:01:46	721	20.19	741.19	00:12:21.190000	1461244
Bakta_430	00:02:08	351.06	14.23	365.29	00:06:05.290000	1336460
Bakta_431	00:02:31	372.18	13.33	385.51	00:06:25.510000	1307840
Bakta_432	00:01:46	372.33	10.82	383.15	00:06:23.150000	1471272
Bakta_433	00:02:24	1030.76	19.56	1050.32	00:17:30.320000	1962580
Bakta_434	00:01:55	935.96	16.44	952.4	00:15:52.400000	1976444
Bakta_435	00:03:12	215.85	13.14	228.99	00:03:48.990000	1428604
Bakta_436	00:02:58	608.81	17.54	626.35	00:10:26.350000	1338872
Bakta_437	00:02:40	743.94	20.6	764.54	00:12:44.540000	1496944
Bakta_438	00:05:10	436.36	18.75	455.11	00:07:35.110000	1416624
Bakta_439	00:02:14	592.03	16.3	608.33	00:10:08.330000	2965332
Bakta_440	00:04:14	572	16.44	588.44	00:09:48.440000	1882704
Bakta_441	00:04:48	517.4	22.59	539.99	00:08:59.990000	1537160
Bakta_442	00:01:45	206.96	11.71	218.67	00:03:38.670000	1402320
Bakta_443	00:02:07	290.68	14.71	305.39	00:05:05.390000	1313584
Bakta_444	00:01:51	379.18	15.48	394.66	00:06:34.660000	1321192
Bakta_445	00:01:52	396.5	14.28	410.78	00:06:50.780000	1392268
Bakta_446	00:02:40	408.28	12.15	420.43	00:07:00.430000	1578484
Bakta_447	00:02:14	716.31	18.36	734.67	00:12:14.670000	1412996
Bakta_448	00:02:07	631.4	21.57	652.97	00:10:52.970000	1366048
Bakta_449	00:02:32	298.09	12.74	310.83	00:05:10.830000	1319804
Bakta_450	00:02:39	209.52	8.61	218.13	00:03:38.130000	1308980
Bakta_451	00:03:24	377.04	12.8	389.84	00:06:29.840000	2012972
Bakta_452	00:02:34	506.73	20.86	527.59	00:08:47.590000	1425276
Bakta_453	00:01:52	474.02	15.86	489.88	00:08:09.880000	1397468
Bakta_454	00:02:32	406.63	15.78	422.41	00:07:02.410000	1381216
Bakta_455	00:02:33	577.32	20.07	597.39	00:09:57.390000	1959436
Bakta_456	00:02:10	478.32	20.78	499.1	00:08:19.100000	1361008
Bakta_457	00:02:15	234.09	7.64	241.73	00:04:01.730000	1436832
Bakta_458	00:01:56	218.03	8.91	226.94	00:03:46.940000	1383084
Bakta_459	00:01:44	496.74	13.59	510.33	00:08:30.330000	2153584
Bakta_460	00:01:49	469.79	14.31	484.1	00:08:04.100000	1335508
Bakta_461	00:02:01	269.46	13.39	282.85	00:04:42.850000	1615408
Bakta_462	00:01:22	412.11	12.89	425	00:07:05	1472508
Bakta_463	00:03:14	986.89	19.71	1006.6	00:16:46.600000	1733160
Bakta_464	00:02:04	316.15	11.64	327.79	00:05:27.790000	1308060
Bakta_465	00:01:56	597.3	14.59	611.89	00:10:11.890000	1351284
Bakta_466	00:02:10	488.28	17.09	505.37	00:08:25.370000	1717056
Bakta_467	00:02:00	114.23	6.08	120.31	00:02:00.310000	1348992
Bakta_468	00:02:13	871.26	17.22	888.48	00:14:48.480000	1546240
Bakta_469	00:01:59	773.17	19.84	793.01	00:13:13.010000	1445488
Bakta_470	00:01:55	407.92	15.42	423.34	00:07:03.340000	1362984
Bakta_471	00:01:59	312.34	13.48	325.82	00:05:25.820000	2450532
Bakta_472	00:01:59	298.44	15.47	313.91	00:05:13.910000	2172940
Bakta_473	00:01:36	454.62	17	471.62	00:07:51.620000	1476816
Bakta_474	00:01:46	763.87	27.28	791.15	00:13:11.150000	1347708
Bakta_475	00:02:58	433.45	14.41	447.86	00:07:27.860000	1484136
Bakta_476	00:03:30	219.53	14.22	233.75	00:03:53.750000	1447144
Bakta_477	00:02:10	870.38	28.71	899.09	00:14:59.090000	1521208
Bakta_478	00:02:56	1150.17	18.11	1168.28	00:19:28.280000	1357552
Bakta_479	00:01:36	520.17	20.36	540.53	00:09:00.530000	1434604
Bakta_480	00:01:03	169.8	9.23	179.03	00:02:59.030000	2240500
Bakta_481	00:02:15	373.89	13.03	386.92	00:06:26.920000	1306376
Bakta_482	00:01:38	490.61	21.56	512.17	00:08:32.170000	1911488
Bakta_483	00:03:14	537	13.2	550.2	00:09:10.200000	1349864
Bakta_484	00:01:26	723.99	13.23	737.22	00:12:17.220000	1488208
Bakta_485	00:01:58	863.35	17.48	880.83	00:14:40.830000	1637644
Bakta_486	00:01:25	409.98	14.42	424.4	00:07:04.400000	1370052
Bakta_487	00:01:33	741.5	18.62	760.12	00:12:40.120000	1384632
Bakta_488	00:01:59	562	22.89	584.89	00:09:44.890000	1988556
Bakta_489	00:01:52	343.96	12.83	356.79	00:05:56.790000	1334760
Bakta_490	00:01:56	181.97	8.75	190.72	00:03:10.720000	1792840
Bakta_491	00:01:51	627.02	19.71	646.73	00:10:46.730000	2168576
Bakta_492	00:02:22	332.79	10.87	343.66	00:05:43.660000	1400068
Bakta_493	00:01:56	612.82	20.09	632.91	00:10:32.910000	2012864
Bakta_494	00:02:12	441.97	16.54	458.51	00:07:38.510000	1319960
Bakta_495	00:02:28	785.36	17.48	802.84	00:13:22.840000	1356292
Bakta_496	00:02:46	808.64	26.07	834.71	00:13:54.710000	1344136
Bakta_497	00:02:12	250.79	11.29	262.08	00:04:22.080000	1877204
Bakta_498	00:02:01	383.73	17.11	400.84	00:06:40.840000	1380844
Bakta_499	00:02:07	449.58	14.57	464.15	00:07:44.150000	1444440
Bakta_500	00:02:01	775.69	18.94	794.63	00:13:14.630000	1519440

## Sheet: 1000 MAGs
	1000 MAGs	1000 MAGs	1000 MAGs	1000 MAGs	1000 MAGs	1000 MAGs
	Wall (HH:MM:SS)	User (s)	Sys (s)	CPU Time (s)	CPU Time (HH:MM:SS)	Max Rss (kb)
Total	1 day, 21:48:35	573492	17391.3	590883	6 days, 20:08:03.400000	14600064
CheckM	04:27:48	98125.1	8153.34	106278	1 day, 5:31:18.460000	14589670
Code	00:00:15	10.12	1.32	11.44	0:00:11.440000	534053
Bakta_all	1 day, 17:56:34	697852	6264.2	704116	8 days, 3:35:15.900000	1654124964
Bakta_average	00:02:30.994000	697.852	6.2642	704.116	00:11:44.116000	1.65412e+06
Bakta_1	00:04:40	519.18	8.28	527.46	00:08:47.460000	1467456
Bakta_2	00:03:23	510.24	5.78	516.02	00:08:36.020000	1309592
Bakta_3	00:03:37	742.32	6.96	749.28	00:12:29.280000	1380256
Bakta_4	00:03:02	584.58	7.8	592.38	00:09:52.380000	3108856
Bakta_5	00:02:16	451.2	4.91	456.11	00:07:36.110000	3004396
Bakta_6	00:02:27	676.76	7.39	684.15	00:11:24.150000	1524280
Bakta_7	00:02:34	448.1	5.68	453.78	00:07:33.780000	1811632
Bakta_8	00:01:30	492.52	5.63	498.15	00:08:18.150000	1349520
Bakta_9	00:01:52	718.34	6.96	725.3	00:12:05.300000	1541900
Bakta_10	00:01:52	545.62	4.24	549.86	00:09:09.860000	1373024
Bakta_11	00:02:33	512.82	6.36	519.18	00:08:39.180000	1429872
Bakta_12	00:01:54	1007.18	6.65	1013.83	00:16:53.830000	1339192
Bakta_13	00:01:34	749.08	6.22	755.3	00:12:35.300000	3035720
Bakta_14	00:03:00	1263.46	8.59	1272.05	00:21:12.050000	1554904
Bakta_15	00:02:25	483.76	4.87	488.63	00:08:08.630000	1382624
Bakta_16	00:02:46	575.1	5.82	580.92	00:09:40.920000	1628152
Bakta_17	00:01:28	480.88	4.31	485.19	00:08:05.190000	2898260
Bakta_18	00:03:27	1112.88	6.52	1119.4	00:18:39.400000	1359700
Bakta_19	00:02:03	602.14	4.75	606.89	00:10:06.890000	1453064
Bakta_20	00:02:19	737.16	7.04	744.2	00:12:24.200000	2047636
Bakta_21	00:04:31	588.04	4.1	592.14	00:09:52.140000	1330312
Bakta_22	00:02:47	562.18	6.5	568.68	00:09:28.680000	3064332
Bakta_23	00:02:20	454.62	4.69	459.31	00:07:39.310000	2230360
Bakta_24	00:02:34	861.54	7.74	869.28	00:14:29.280000	1336672
Bakta_25	00:03:11	591.54	6	597.54	00:09:57.540000	1480460
Bakta_26	00:01:53	712.54	6.39	718.93	00:11:58.930000	1330188
Bakta_27	00:03:22	570.68	5.53	576.21	00:09:36.210000	1308276
Bakta_28	00:04:17	431.62	5.39	437.01	00:07:17.010000	1298860
Bakta_29	00:02:47	426.96	4.32	431.28	00:07:11.280000	2071408
Bakta_30	00:02:57	517.74	4.06	521.8	00:08:41.800000	1444988
Bakta_31	00:01:54	670.72	6.9	677.62	00:11:17.620000	2125628
Bakta_32	00:02:14	963.94	7.09	971.03	00:16:11.030000	1369948
Bakta_33	00:05:19	576.72	5.23	581.95	00:09:41.950000	1854024
Bakta_34	00:02:00	543.64	5.81	549.45	00:09:09.450000	1589272
Bakta_35	00:02:12	488.22	5.65	493.87	00:08:13.870000	2041708
Bakta_36	00:01:36	648.2	5.59	653.79	00:10:53.790000	2109456
Bakta_37	00:02:03	455.84	5.49	461.33	00:07:41.330000	1304540
Bakta_38	00:01:53	539.76	6.06	545.82	00:09:05.820000	1296712
Bakta_39	00:01:40	559.1	6.43	565.53	00:09:25.530000	1555908
Bakta_40	00:02:35	479.78	4.44	484.22	00:08:04.220000	2170040
Bakta_41	00:02:04	414.74	5.37	420.11	00:07:00.110000	2438356
Bakta_42	00:03:06	438.4	4.47	442.87	00:07:22.870000	1296704
Bakta_43	00:02:17	526.64	4.62	531.26	00:08:51.260000	1414680
Bakta_44	00:02:43	579.5	5.39	584.89	00:09:44.890000	1307932
Bakta_45	00:02:28	993.32	9.11	1002.43	00:16:42.430000	1411388
Bakta_46	00:02:26	1078.76	7.93	1086.69	00:18:06.690000	1503696
Bakta_47	00:05:18	1304.96	8.76	1313.72	00:21:53.720000	1947820
Bakta_48	00:04:23	1481.84	8.84	1490.68	00:24:50.680000	1635724
Bakta_49	00:04:46	1282.02	9.46	1291.48	00:21:31.480000	1895256
Bakta_50	00:03:30	583.34	6.83	590.17	00:09:50.170000	1561316
Bakta_51	00:01:42	434.76	4.18	438.94	00:07:18.940000	2687860
Bakta_52	00:02:38	798.94	6.43	805.37	00:13:25.370000	1499348
Bakta_53	00:02:17	529.44	5.32	534.76	00:08:54.760000	1565780
Bakta_54	00:02:05	557.84	5.32	563.16	00:09:23.160000	1388580
Bakta_55	00:04:33	530.94	4	534.94	00:08:54.940000	1448700
Bakta_56	00:03:26	590.96	5.78	596.74	00:09:56.740000	1540432
Bakta_57	00:01:51	879.08	7.32	886.4	00:14:46.400000	1367228
Bakta_58	00:02:12	654.66	6.47	661.13	00:11:01.130000	1894632
Bakta_59	00:03:43	661.2	6.1	667.3	00:11:07.300000	1794012
Bakta_60	00:02:29	469.16	6.31	475.47	00:07:55.470000	2260416
Bakta_61	00:02:16	927.3	5.83	933.13	00:15:33.130000	1406192
Bakta_62	00:02:56	1035.9	9.18	1045.08	00:17:25.080000	1344588
Bakta_63	00:02:20	1252.04	10.46	1262.5	00:21:02.500000	1406168
Bakta_64	00:03:29	449.34	5.13	454.47	00:07:34.470000	1295848
Bakta_65	00:03:13	595.02	5.68	600.7	00:10:00.700000	1414892
Bakta_66	00:01:29	553.74	4.71	558.45	00:09:18.450000	1651172
Bakta_67	00:01:44	728.78	6.8	735.58	00:12:15.580000	2137584
Bakta_68	00:02:57	397.66	5.04	402.7	00:06:42.700000	1524804
Bakta_69	00:03:36	1299.58	9.43	1309.01	00:21:49.010000	1538780
Bakta_70	00:03:18	1072.48	8.65	1081.13	00:18:01.130000	1550432
Bakta_71	00:01:11	454.54	5.89	460.43	00:07:40.430000	2124540
Bakta_72	00:01:46	467.4	4.66	472.06	00:07:52.060000	1335016
Bakta_73	00:02:43	663.74	5.55	669.29	00:11:09.290000	1520672
Bakta_74	00:02:26	718.22	6.71	724.93	00:12:04.930000	1432452
Bakta_75	00:02:25	608.08	5.72	613.8	00:10:13.800000	2214804
Bakta_76	00:02:37	711.76	5.3	717.06	00:11:57.060000	1426808
Bakta_77	00:02:24	466.42	3.78	470.2	00:07:50.200000	1404124
Bakta_78	00:02:24	607.14	6.68	613.82	00:10:13.820000	1471656
Bakta_79	00:02:14	491.6	3.29	494.89	00:08:14.890000	1345792
Bakta_80	00:02:15	725.7	8.28	733.98	00:12:13.980000	1973400
Bakta_81	00:01:43	539.76	5.85	545.61	00:09:05.610000	1525084
Bakta_82	00:02:34	1080.92	8.32	1089.24	00:18:09.240000	1417916
Bakta_83	00:01:56	413.82	5.04	418.86	00:06:58.860000	2529516
Bakta_84	00:03:02	877.82	7.37	885.19	00:14:45.190000	1420604
Bakta_85	00:02:22	1123	8.05	1131.05	00:18:51.050000	1571856
Bakta_86	00:02:07	714.48	5.2	719.68	00:11:59.680000	1571188
Bakta_87	00:03:26	724.06	7.57	731.63	00:12:11.630000	2534520
Bakta_88	00:02:24	481.14	4.27	485.41	00:08:05.410000	2531208
Bakta_89	00:01:58	898.5	8.22	906.72	00:15:06.720000	1976176
Bakta_90	00:01:05	448.04	4.11	452.15	00:07:32.150000	1342684
Bakta_91	00:02:19	999.64	8.61	1008.25	00:16:48.250000	1410132
Bakta_92	00:02:53	493.46	4.9	498.36	00:08:18.360000	1448348
Bakta_93	00:02:50	453.36	5.01	458.37	00:07:38.370000	1301488
Bakta_94	00:02:44	773.52	6.38	779.9	00:12:59.900000	1353864
Bakta_95	00:03:15	714.78	6.15	720.93	00:12:00.930000	1330460
Bakta_96	00:02:08	1087.88	8.67	1096.55	00:18:16.550000	1476984
Bakta_97	00:02:53	499.32	4.94	504.26	00:08:24.260000	1365320
Bakta_98	00:02:30	1106.32	7.84	1114.16	00:18:34.160000	1523324
Bakta_99	00:03:02	1339.08	8.46	1347.54	00:22:27.540000	1725344
Bakta_100	00:02:09	551.54	6.02	557.56	00:09:17.560000	1490216
Bakta_101	00:03:17	415.08	5.47	420.55	00:07:00.550000	2543840
Bakta_102	00:01:40	578.06	6.83	584.89	00:09:44.890000	1548192
Bakta_103	00:02:16	929.4	7.16	936.56	00:15:36.560000	1349128
Bakta_104	00:01:38	504.58	5.24	509.82	00:08:29.820000	1424668
Bakta_105	00:02:44	679.74	5.28	685.02	00:11:25.020000	1911696
Bakta_106	00:01:47	503.52	6.29	509.81	00:08:29.810000	2911140
Bakta_107	00:02:02	1076.42	7.38	1083.8	00:18:03.800000	1607416
Bakta_108	00:02:58	562.66	5.24	567.9	00:09:27.900000	1439560
Bakta_109	00:02:07	540.58	5.64	546.22	00:09:06.220000	1434200
Bakta_110	00:02:27	440.06	3.59	443.65	00:07:23.650000	1322796
Bakta_111	00:03:13	434.92	3.12	438.04	00:07:18.040000	2012060
Bakta_112	00:01:14	644	5.51	649.51	00:10:49.510000	1494936
Bakta_113	00:03:42	424.4	4.53	428.93	00:07:08.930000	1323480
Bakta_114	00:02:35	606.02	5.75	611.77	00:10:11.770000	1511984
Bakta_115	00:01:47	489.4	3.52	492.92	00:08:12.920000	2611092
Bakta_116	00:03:43	500.42	6.65	507.07	00:08:27.070000	2890116
Bakta_117	00:01:35	419.12	5.64	424.76	00:07:04.760000	1339520
Bakta_118	00:02:35	626.36	5.82	632.18	00:10:32.180000	2126372
Bakta_119	00:07:35	1003.6	7.63	1011.23	00:16:51.230000	1363608
Bakta_120	00:03:28	1200.06	7.07	1207.13	00:20:07.130000	1961000
Bakta_121	00:03:19	453.48	3.2	456.68	00:07:36.680000	1618080
Bakta_122	00:01:53	451.94	5.79	457.73	00:07:37.730000	1959348
Bakta_123	00:02:00	649.92	6.88	656.8	00:10:56.800000	1740652
Bakta_124	00:03:23	595.48	6.05	601.53	00:10:01.530000	1658148
Bakta_125	00:02:36	670.1	6.4	676.5	00:11:16.500000	2658732
Bakta_126	00:02:57	532.24	5.64	537.88	00:08:57.880000	1494052
Bakta_127	00:01:57	545.22	5.32	550.54	00:09:10.540000	1433244
Bakta_128	00:02:14	566.26	6.04	572.3	00:09:32.300000	1763952
Bakta_129	00:02:50	584.16	6.06	590.22	00:09:50.220000	1851532
Bakta_130	00:02:58	519.62	5.82	525.44	00:08:45.440000	1324624
Bakta_131	00:01:41	778.88	6.07	784.95	00:13:04.950000	1356992
Bakta_132	00:03:59	771.46	6.63	778.09	00:12:58.090000	2950816
Bakta_133	00:01:46	941.38	6.87	948.25	00:15:48.250000	1375732
Bakta_134	00:02:17	996.3	8.85	1005.15	00:16:45.150000	1361492
Bakta_135	00:02:06	607.6	5.69	613.29	00:10:13.290000	2201804
Bakta_136	00:02:04	526.5	5.8	532.3	00:08:52.300000	1356768
Bakta_137	00:03:03	854.76	6.03	860.79	00:14:20.790000	2690216
Bakta_138	00:03:24	639.86	6.35	646.21	00:10:46.210000	1474884
Bakta_139	00:02:05	617.54	5.25	622.79	00:10:22.790000	1429804
Bakta_140	00:02:55	412.3	4.62	416.92	00:06:56.920000	2516548
Bakta_141	00:02:58	591.18	4.61	595.79	00:09:55.790000	1688708
Bakta_142	00:02:08	819.28	7.4	826.68	00:13:46.680000	1769488
Bakta_143	00:02:58	1413.58	11.24	1424.82	00:23:44.820000	2178424
Bakta_144	00:02:08	537.28	5.74	543.02	00:09:03.020000	2060928
Bakta_145	00:04:21	1073.78	9.63	1083.41	00:18:03.410000	1393260
Bakta_146	00:01:50	1091.9	7.66	1099.56	00:18:19.560000	1557796
Bakta_147	00:02:08	1111.92	8.86	1120.78	00:18:40.780000	1377764
Bakta_148	00:03:19	460.06	4.05	464.11	00:07:44.110000	1348668
Bakta_149	00:01:44	466.84	3.46	470.3	00:07:50.300000	2093508
Bakta_150	00:03:00	438.98	3.47	442.45	00:07:22.450000	1994936
Bakta_151	00:02:26	624.2	5.69	629.89	00:10:29.890000	1760704
Bakta_152	00:05:47	925.56	6.62	932.18	00:15:32.180000	1378928
Bakta_153	00:03:11	640.14	6.48	646.62	00:10:46.620000	1551540
Bakta_154	00:02:04	577.7	3.81	581.51	00:09:41.510000	2119228
Bakta_155	00:02:00	812.82	6.13	818.95	00:13:38.950000	1308016
Bakta_156	00:02:52	576.26	4.45	580.71	00:09:40.710000	1424836
Bakta_157	00:01:16	416.38	3.34	419.72	00:06:59.720000	2228596
Bakta_158	00:01:57	628.76	5.92	634.68	00:10:34.680000	2641084
Bakta_159	00:02:29	580.16	5.73	585.89	00:09:45.890000	1454176
Bakta_160	00:01:12	1024.12	8.36	1032.48	00:17:12.480000	1436132
Bakta_161	00:03:20	627.64	6.29	633.93	00:10:33.930000	1385268
Bakta_162	00:01:55	442.14	4.08	446.22	00:07:26.220000	1327912
Bakta_163	00:02:05	708.22	5.29	713.51	00:11:53.510000	1930884
Bakta_164	00:02:48	602.04	6.01	608.05	00:10:08.050000	1592056
Bakta_165	00:01:27	512.14	6.26	518.4	00:08:38.400000	1645412
Bakta_166	00:02:31	475.9	5.78	481.68	00:08:01.680000	2842672
Bakta_167	00:02:25	620.26	5.14	625.4	00:10:25.400000	1345844
Bakta_168	00:02:38	516.64	6.06	522.7	00:08:42.700000	1331712
Bakta_169	00:03:26	506.5	5.74	512.24	00:08:32.240000	1368976
Bakta_170	00:01:42	565.5	3.99	569.49	00:09:29.490000	1314192
Bakta_171	00:03:05	777.1	5.91	783.01	00:13:03.010000	1306784
Bakta_172	00:02:24	495.9	4.91	500.81	00:08:20.810000	1488756
Bakta_173	00:03:14	604.96	6.3	611.26	00:10:11.260000	1495908
Bakta_174	00:03:04	1102.26	8.95	1111.21	00:18:31.210000	1428572
Bakta_175	00:02:37	1055.46	7.59	1063.05	00:17:43.050000	1489392
Bakta_176	00:02:46	816.76	5.93	822.69	00:13:42.690000	1313264
Bakta_177	00:01:52	1042.14	8.75	1050.89	00:17:30.890000	1329728
Bakta_178	00:02:25	451.08	5.69	456.77	00:07:36.770000	1294080
Bakta_179	00:01:21	985.62	7.69	993.31	00:16:33.310000	1427220
Bakta_180	00:05:48	756.56	6.12	762.68	00:12:42.680000	3058088
Bakta_181	00:01:57	492.06	3.86	495.92	00:08:15.920000	1308728
Bakta_182	00:01:22	916.22	6.37	922.59	00:15:22.590000	1332296
Bakta_183	00:02:05	544.58	3.51	548.09	00:09:08.090000	1327904
Bakta_184	00:02:32	661.24	7.21	668.45	00:11:08.450000	2249128
Bakta_185	00:02:53	1104.8	8.71	1113.51	00:18:33.510000	1497488
Bakta_186	00:02:15	657.52	6.77	664.29	00:11:04.290000	1517436
Bakta_187	00:03:14	421.18	4.43	425.61	00:07:05.610000	1333492
Bakta_188	00:02:10	745.76	6.57	752.33	00:12:32.330000	1319324
Bakta_189	00:03:18	560.64	4.7	565.34	00:09:25.340000	1570228
Bakta_190	00:02:31	448.5	4.47	452.97	00:07:32.970000	1340868
Bakta_191	00:03:09	1170.08	10.3	1180.38	00:19:40.380000	1359336
Bakta_192	00:02:44	455.3	4.73	460.03	00:07:40.030000	1321612
Bakta_193	00:03:23	481.88	5.13	487.01	00:08:07.010000	1367844
Bakta_194	00:02:52	1005.38	7.49	1012.87	00:16:52.870000	1431992
Bakta_195	00:02:34	736.48	6.99	743.47	00:12:23.470000	1367748
Bakta_196	00:02:34	585.76	6.3	592.06	00:09:52.060000	1502416
Bakta_197	00:02:14	407.74	4.73	412.47	00:06:52.470000	1301856
Bakta_198	00:02:37	490.6	6.03	496.63	00:08:16.630000	1318192
Bakta_199	00:01:11	1205.36	8.78	1214.14	00:20:14.140000	2052408
Bakta_200	00:02:35	524.46	6.36	530.82	00:08:50.820000	1431088
Bakta_201	00:04:13	992.84	7.13	999.97	00:16:39.970000	1484416
Bakta_202	00:02:15	558.9	5.32	564.22	00:09:24.220000	1536184
Bakta_203	00:02:24	478.62	3.11	481.73	00:08:01.730000	1487628
Bakta_204	00:02:31	482.14	5.55	487.69	00:08:07.690000	2784188
Bakta_205	00:03:19	528.66	5.95	534.61	00:08:54.610000	1512992
Bakta_206	00:04:33	632.04	6.19	638.23	00:10:38.230000	1520568
Bakta_207	00:04:37	527.56	5.25	532.81	00:08:52.810000	1371456
Bakta_208	00:02:57	489.02	5	494.02	00:08:14.020000	1395068
Bakta_209	00:01:48	694.58	6.73	701.31	00:11:41.310000	1570164
Bakta_210	00:02:56	972.1	7.37	979.47	00:16:19.470000	1351216
Bakta_211	00:02:38	616.68	6.54	623.22	00:10:23.220000	1351436
Bakta_212	00:03:30	990.34	5.35	995.69	00:16:35.690000	1353576
Bakta_213	00:02:19	1093.3	9.98	1103.28	00:18:23.280000	1409776
Bakta_214	00:03:46	630.16	6.63	636.79	00:10:36.790000	1787912
Bakta_215	00:02:01	545.54	2.36	547.9	00:09:07.900000	1343320
Bakta_216	00:02:59	1214.26	9.13	1223.39	00:20:23.390000	2081008
Bakta_217	00:01:32	512.5	3.52	516.02	00:08:36.020000	1618820
Bakta_218	00:02:36	759.76	5.99	765.75	00:12:45.750000	1354252
Bakta_219	00:03:28	699.88	8.22	708.1	00:11:48.100000	2741796
Bakta_220	00:03:36	416.12	6.01	422.13	00:07:02.130000	2744700
Bakta_221	00:04:31	569.92	6.22	576.14	00:09:36.140000	1562884
Bakta_222	00:02:07	653.42	7.58	661	00:11:01	1427664
Bakta_223	00:03:13	543.9	6.03	549.93	00:09:09.930000	1365916
Bakta_224	00:03:57	970.2	10.29	980.49	00:16:20.490000	1344304
Bakta_225	00:02:45	533.16	5.68	538.84	00:08:58.840000	1350196
Bakta_226	00:02:07	443.36	4.18	447.54	00:07:27.540000	1296040
Bakta_227	00:02:10	593.44	11.32	604.76	00:10:04.760000	1332856
Bakta_228	00:02:25	575.98	5.72	581.7	00:09:41.700000	1817560
Bakta_229	00:01:58	537.92	6.79	544.71	00:09:04.710000	1502136
Bakta_230	00:03:06	792.36	5.23	797.59	00:13:17.590000	1519228
Bakta_231	00:02:15	415.98	7.7	423.68	00:07:03.680000	1336652
Bakta_232	00:03:17	726.88	4.88	731.76	00:12:11.760000	1288652
Bakta_233	00:03:46	477.54	6.27	483.81	00:08:03.810000	1417044
Bakta_234	00:03:03	478.9	5.68	484.58	00:08:04.580000	1412680
Bakta_235	00:01:31	458.48	5.43	463.91	00:07:43.910000	1305276
Bakta_236	00:03:42	1512.6	5.93	1518.53	00:25:18.530000	1306284
Bakta_237	00:03:16	438.38	15.81	454.19	00:07:34.190000	3035492
Bakta_238	00:03:14	1161.72	5.44	1167.16	00:19:27.160000	1303572
Bakta_239	00:03:41	544.22	7.3	551.52	00:09:11.520000	1632556
Bakta_240	00:03:50	900.14	5.81	905.95	00:15:05.950000	1365084
Bakta_241	00:03:05	592.02	6.68	598.7	00:09:58.700000	1317920
Bakta_242	00:03:53	652.88	6.17	659.05	00:10:59.050000	1694404
Bakta_243	00:01:54	505.8	5.1	510.9	00:08:30.900000	1824416
Bakta_244	00:04:06	512.3	4.26	516.56	00:08:36.560000	1428716
Bakta_245	00:02:11	539.98	6.01	545.99	00:09:05.990000	1450620
Bakta_246	00:02:52	598.5	5.31	603.81	00:10:03.810000	1396576
Bakta_247	00:01:56	417.64	4.94	422.58	00:07:02.580000	1336344
Bakta_248	00:01:25	692.92	5.32	698.24	00:11:38.240000	1934828
Bakta_249	00:03:37	515.9	7.28	523.18	00:08:43.180000	1306860
Bakta_250	00:01:11	748.78	5.56	754.34	00:12:34.340000	1379588
Bakta_251	00:02:25	575.18	7.56	582.74	00:09:42.740000	1453736
Bakta_252	00:01:37	1073.4	5.01	1078.41	00:17:58.410000	1486568
Bakta_253	00:02:29	848.02	11.64	859.66	00:14:19.660000	3016060
Bakta_254	00:02:19	758.34	9.6	767.94	00:12:47.940000	1524164
Bakta_255	00:04:05	438.46	5.86	444.32	00:07:24.320000	1333256
Bakta_256	00:02:11	530.1	6.96	537.06	00:08:57.060000	1883892
Bakta_257	00:01:11	722.42	5.09	727.51	00:12:07.510000	1341672
Bakta_258	00:03:29	586.68	6.08	592.76	00:09:52.760000	1347484
Bakta_259	00:02:42	601.08	6.78	607.86	00:10:07.860000	1423436
Bakta_260	00:02:18	855.7	4	859.7	00:14:19.700000	1308560
Bakta_261	00:02:20	418.14	5.4	423.54	00:07:03.540000	2028148
Bakta_262	00:00:44	727.04	7.57	734.61	00:12:14.610000	1337408
Bakta_263	00:02:24	585.3	5.45	590.75	00:09:50.750000	1322448
Bakta_264	00:02:22	942.56	7.06	949.62	00:15:49.620000	1326336
Bakta_265	00:02:19	626.32	4.84	631.16	00:10:31.160000	1488596
Bakta_266	00:01:59	539	7.21	546.21	00:09:06.210000	1328868
Bakta_267	00:02:30	577.32	6.3	583.62	00:09:43.620000	1992668
Bakta_268	00:02:16	755.48	5.42	760.9	00:12:40.900000	1460240
Bakta_269	00:02:09	411.52	4.77	416.29	00:06:56.290000	1297464
Bakta_270	00:02:24	559.08	7.08	566.16	00:09:26.160000	2562196
Bakta_271	00:01:44	538.32	4.54	542.86	00:09:02.860000	2281728
Bakta_272	00:01:50	752.78	3.86	756.64	00:12:36.640000	1623180
Bakta_273	00:02:31	735.6	5.76	741.36	00:12:21.360000	1523692
Bakta_274	00:02:18	512.62	6.09	518.71	00:08:38.710000	1311732
Bakta_275	00:02:13	456.32	7.67	463.99	00:07:43.990000	1311624
Bakta_276	00:02:13	510.1	5.04	515.14	00:08:35.140000	1902800
Bakta_277	00:01:57	1082.82	4.66	1087.48	00:18:07.480000	1345140
Bakta_278	00:02:11	582.16	5.58	587.74	00:09:47.740000	1361468
Bakta_279	00:03:19	676.92	7.75	684.67	00:11:24.670000	1496724
Bakta_280	00:02:04	1113.42	6.45	1119.87	00:18:39.870000	1540204
Bakta_281	00:04:17	428.42	5.87	434.29	00:07:14.290000	1683516
Bakta_282	00:02:59	1097.04	8.4	1105.44	00:18:25.440000	1745564
Bakta_283	00:03:43	639.32	4.41	643.73	00:10:43.730000	1673212
Bakta_284	00:01:48	831.08	7.58	838.66	00:13:58.660000	1642844
Bakta_285	00:02:18	664.46	6.1	670.56	00:11:10.560000	1617936
Bakta_286	00:03:14	731.42	7.15	738.57	00:12:18.570000	3067480
Bakta_287	00:03:26	1356.46	5.5	1361.96	00:22:41.960000	1615476
Bakta_288	00:01:49	464.36	7.12	471.48	00:07:51.480000	1616700
Bakta_289	00:02:15	532.06	9.32	541.38	00:09:01.380000	2559020
Bakta_290	00:02:17	1325.76	4.29	1330.05	00:22:10.050000	2776400
Bakta_291	00:01:59	542.44	5.83	548.27	00:09:08.270000	1405968
Bakta_292	00:02:24	611.92	8.4	620.32	00:10:20.320000	1743628
Bakta_293	00:02:50	630.28	6.02	636.3	00:10:36.300000	1398332
Bakta_294	00:01:51	636.42	5.4	641.82	00:10:41.820000	1330912
Bakta_295	00:02:06	530.48	3.97	534.45	00:08:54.450000	1360852
Bakta_296	00:02:17	493.28	7.47	500.75	00:08:20.750000	1925112
Bakta_297	00:03:02	484.44	3.56	488	00:08:08	1567468
Bakta_298	00:02:33	544.74	5.47	550.21	00:09:10.210000	1313276
Bakta_299	00:02:54	988.56	5.94	994.5	00:16:34.500000	2253712
Bakta_300	00:01:56	675.54	6.51	682.05	00:11:22.050000	1470620
Bakta_301	00:02:36	457.98	7.25	465.23	00:07:45.230000	1433220
Bakta_302	00:02:09	697.08	5.77	702.85	00:11:42.850000	2280020
Bakta_303	00:02:57	556.48	3.95	560.43	00:09:20.430000	2317512
Bakta_304	00:03:45	517.88	6.25	524.13	00:08:44.130000	1957632
Bakta_305	00:04:44	662.52	5.26	667.78	00:11:07.780000	1483196
Bakta_306	00:01:57	784.68	5.01	789.69	00:13:09.690000	1357228
Bakta_307	00:03:07	639.4	7.62	647.02	00:10:47.020000	1413308
Bakta_308	00:02:02	521.3	6.51	527.81	00:08:47.810000	1326508
Bakta_309	00:02:01	945.86	6.17	952.03	00:15:52.030000	1643548
Bakta_310	00:02:25	472.72	4.65	477.37	00:07:57.370000	1364056
Bakta_311	00:01:22	701.24	7.22	708.46	00:11:48.460000	1675396
Bakta_312	00:02:52	582.92	5.03	587.95	00:09:47.950000	2792248
Bakta_313	00:03:00	548.54	6.26	554.8	00:09:14.800000	1417292
Bakta_314	00:02:11	749.78	5.06	754.84	00:12:34.840000	2201536
Bakta_315	00:02:29	920.16	6.8	926.96	00:15:26.960000	1352748
Bakta_316	00:03:03	629.46	5.6	635.06	00:10:35.060000	1639036
Bakta_317	00:02:52	660	7.74	667.74	00:11:07.740000	1395176
Bakta_318	00:02:35	511.06	5.69	516.75	00:08:36.750000	1606548
Bakta_319	00:02:26	800.86	5.73	806.59	00:13:26.590000	1606196
Bakta_320	00:02:36	904.36	5.93	910.29	00:15:10.290000	1408024
Bakta_321	00:02:19	599.66	7.75	607.41	00:10:07.410000	2262272
Bakta_322	00:02:41	650.86	9.61	660.47	00:11:00.470000	2727212
Bakta_323	00:01:43	538.24	4.16	542.4	00:09:02.400000	1338588
Bakta_324	00:02:09	512.04	5.3	517.34	00:08:37.340000	1929464
Bakta_325	00:01:31	641.3	10.05	651.35	00:10:51.350000	1348116
Bakta_326	00:02:04	413.32	5.02	418.34	00:06:58.340000	1440956
Bakta_327	00:03:33	557.78	5.06	562.84	00:09:22.840000	1344412
Bakta_328	00:03:03	407.88	5.84	413.72	00:06:53.720000	1616188
Bakta_329	00:01:41	603.22	6.54	609.76	00:10:09.760000	2998860
Bakta_330	00:02:06	409.5	5.44	414.94	00:06:54.940000	1305688
Bakta_331	00:02:49	470.18	5.31	475.49	00:07:55.490000	2439708
Bakta_332	00:02:24	561.48	5.34	566.82	00:09:26.820000	1708148
Bakta_333	00:02:25	411.96	5.38	417.34	00:06:57.340000	2617692
Bakta_334	00:01:57	667.94	6.2	674.14	00:11:14.140000	1293392
Bakta_335	00:01:42	1187.06	3.51	1190.57	00:19:50.570000	1773500
Bakta_336	00:01:47	1033.94	4.17	1038.11	00:17:18.110000	1334552
Bakta_337	00:03:42	611.1	7	618.1	00:10:18.100000	1421524
Bakta_338	00:02:24	501.3	10.54	511.84	00:08:31.840000	1623440
Bakta_339	00:02:00	589.6	8.48	598.08	00:09:58.080000	1495540
Bakta_340	00:01:49	612.06	6.23	618.29	00:10:18.290000	1525008
Bakta_341	00:01:22	489.46	4.83	494.29	00:08:14.290000	1380704
Bakta_342	00:02:15	477.9	4.5	482.4	00:08:02.400000	1530768
Bakta_343	00:02:02	461.76	5.63	467.39	00:07:47.390000	1343556
Bakta_344	00:02:05	524.26	4.7	528.96	00:08:48.960000	1349684
Bakta_345	00:02:15	1071.08	3.94	1075.02	00:17:55.020000	1372220
Bakta_346	00:03:36	1248.04	4.82	1252.86	00:20:52.860000	1400136
Bakta_347	00:02:57	818.06	4.2	822.26	00:13:42.260000	1407704
Bakta_348	00:02:33	686.02	7.19	693.21	00:11:33.210000	1426596
Bakta_349	00:02:25	491.16	8.79	499.95	00:08:19.950000	1536964
Bakta_350	00:01:33	682.28	6.5	688.78	00:11:28.780000	1339868
Bakta_351	00:01:20	576.98	6.2	583.18	00:09:43.180000	3021356
Bakta_352	00:02:03	596.8	4.56	601.36	00:10:01.360000	1349136
Bakta_353	00:02:04	1127.76	5.7	1133.46	00:18:53.460000	2349124
Bakta_354	00:02:04	490.96	5.31	496.27	00:08:16.270000	1975108
Bakta_355	00:01:23	515.88	6.32	522.2	00:08:42.200000	1796468
Bakta_356	00:02:58	496.42	8.7	505.12	00:08:25.120000	1344416
Bakta_357	00:03:13	748.08	5.4	753.48	00:12:33.480000	1440308
Bakta_358	00:03:09	807.02	4.53	811.55	00:13:31.550000	1350788
Bakta_359	00:02:42	661.14	3.82	664.96	00:11:04.960000	1508452
Bakta_360	00:02:45	643.54	7.89	651.43	00:10:51.430000	1985452
Bakta_361	00:02:18	530.96	5.95	536.91	00:08:56.910000	1880316
Bakta_362	00:02:18	639.06	6.1	645.16	00:10:45.160000	1514292
Bakta_363	00:02:12	583.9	6.14	590.04	00:09:50.040000	2150404
Bakta_364	00:01:22	571.64	5.15	576.79	00:09:36.790000	1347872
Bakta_365	00:02:33	674.48	7.3	681.78	00:11:21.780000	1365552
Bakta_366	00:02:05	1317.46	5.06	1322.52	00:22:02.520000	1920728
Bakta_367	00:02:07	526.18	6.6	532.78	00:08:52.780000	1468732
Bakta_368	00:02:20	429.26	6.47	435.73	00:07:15.730000	2546892
Bakta_369	00:02:11	1056.08	9.57	1065.65	00:17:45.650000	1942724
Bakta_370	00:01:54	487.58	5.05	492.63	00:08:12.630000	1456416
Bakta_371	00:02:18	912.22	5.12	917.34	00:15:17.340000	2764204
Bakta_372	00:02:01	482.16	8.87	491.03	00:08:11.030000	1391236
Bakta_373	00:02:46	473.24	4.63	477.87	00:07:57.870000	1371520
Bakta_374	00:01:27	513.24	6.75	519.99	00:08:39.990000	1361536
Bakta_375	00:02:30	601.8	4.73	606.53	00:10:06.530000	1767592
Bakta_376	00:02:11	581.66	3.5	585.16	00:09:45.160000	1422564
Bakta_377	00:02:22	471.18	4.84	476.02	00:07:56.020000	1304036
Bakta_378	00:01:51	608.72	6.39	615.11	00:10:15.110000	1529868
Bakta_379	00:02:23	839.04	4.71	843.75	00:14:03.750000	1289524
Bakta_380	00:02:19	421.06	5.6	426.66	00:07:06.660000	1389868
Bakta_381	00:02:20	727.12	5.56	732.68	00:12:12.680000	1472080
Bakta_382	00:02:32	502.3	6.16	508.46	00:08:28.460000	1373764
Bakta_383	00:03:31	578.72	5.13	583.85	00:09:43.850000	2468572
Bakta_384	00:02:41	1463.16	7.06	1470.22	00:24:30.220000	2208156
Bakta_385	00:04:35	534.64	5.75	540.39	00:09:00.390000	2920624
Bakta_386	00:02:12	548.92	5.89	554.81	00:09:14.810000	2161640
Bakta_387	00:01:45	514.42	8.45	522.87	00:08:42.870000	1337044
Bakta_388	00:02:46	1097.58	6.35	1103.93	00:18:23.930000	1318696
Bakta_389	00:01:47	920.92	5.74	926.66	00:15:26.660000	1460228
Bakta_390	00:00:58	627.28	5.39	632.67	00:10:32.670000	1473648
Bakta_391	00:04:58	479.1	7.7	486.8	00:08:06.800000	1617936
Bakta_392	00:02:26	437.38	5.75	443.13	00:07:23.130000	1380740
Bakta_393	00:03:23	542.36	5.84	548.2	00:09:08.200000	2215372
Bakta_394	00:02:25	1009	5.42	1014.42	00:16:54.420000	1458520
Bakta_395	00:01:45	414.76	3.74	418.5	00:06:58.500000	1327508
Bakta_396	00:03:36	538.68	6.66	545.34	00:09:05.340000	1533764
Bakta_397	00:01:34	704.54	7.9	712.44	00:11:52.440000	2302824
Bakta_398	00:02:40	596.04	5.84	601.88	00:10:01.880000	3061644
Bakta_399	00:04:32	525.78	7	532.78	00:08:52.780000	1371972
Bakta_400	00:02:09	1259.54	6.83	1266.37	00:21:06.370000	2078496
Bakta_401	00:03:25	613.86	6.29	620.15	00:10:20.150000	1396444
Bakta_402	00:02:17	829.16	5.16	834.32	00:13:54.320000	1391200
Bakta_403	00:02:12	569.28	7.73	577.01	00:09:37.010000	1361024
Bakta_404	00:01:38	480.08	4.71	484.79	00:08:04.790000	1466772
Bakta_405	00:02:44	584.92	8.76	593.68	00:09:53.680000	1335380
Bakta_406	00:01:43	589.98	5.51	595.49	00:09:55.490000	1412728
Bakta_407	00:02:49	762.62	3.66	766.28	00:12:46.280000	1451768
Bakta_408	00:02:14	533.32	5.31	538.63	00:08:58.630000	1501200
Bakta_409	00:03:04	595.3	4.98	600.28	00:10:00.280000	1489824
Bakta_410	00:03:06	1134.38	5.91	1140.29	00:19:00.290000	1547100
Bakta_411	00:01:55	555.34	5.82	561.16	00:09:21.160000	1399008
Bakta_412	00:02:05	665.74	5.26	671	00:11:11	1955280
Bakta_413	00:01:43	534.82	10.59	545.41	00:09:05.410000	1431580
Bakta_414	00:02:17	922.12	4.71	926.83	00:15:26.830000	1774824
Bakta_415	00:02:59	626.3	6.42	632.72	00:10:32.720000	2156780
Bakta_416	00:03:26	1004.54	3.59	1008.13	00:16:48.130000	1315840
Bakta_417	00:04:09	558.5	6.1	564.6	00:09:24.600000	1351684
Bakta_418	00:03:13	474.48	6.82	481.3	00:08:01.300000	1548568
Bakta_419	00:02:46	695.54	8.07	703.61	00:11:43.610000	1355232
Bakta_420	00:03:09	714.46	5.35	719.81	00:11:59.810000	1542920
Bakta_421	00:02:32	542.34	5.6	547.94	00:09:07.940000	1350136
Bakta_422	00:02:00	539.52	5.3	544.82	00:09:04.820000	1316112
Bakta_423	00:02:00	997.12	6.61	1003.73	00:16:43.730000	2352012
Bakta_424	00:03:32	675.54	5.76	681.3	00:11:21.300000	1371688
Bakta_425	00:02:32	823.22	5.38	828.6	00:13:48.600000	1370244
Bakta_426	00:02:25	1113.32	8.73	1122.05	00:18:42.050000	1390968
Bakta_427	00:02:21	591.42	5.8	597.22	00:09:57.220000	1810592
Bakta_428	00:02:32	1105.4	5.4	1110.8	00:18:30.800000	1333568
Bakta_429	00:01:17	917.96	8.27	926.23	00:15:26.230000	1691384
Bakta_430	00:02:33	921.64	4.73	926.37	00:15:26.370000	1310484
Bakta_431	00:02:53	995.14	7.01	1002.15	00:16:42.150000	1384480
Bakta_432	00:02:04	751.54	7.17	758.71	00:12:38.710000	1319824
Bakta_433	00:02:21	485.56	5.69	491.25	00:08:11.250000	1352000
Bakta_434	00:02:51	539.6	5.73	545.33	00:09:05.330000	1357596
Bakta_435	00:01:56	504.16	6.44	510.6	00:08:30.600000	1870220
Bakta_436	00:03:12	992.38	4.18	996.56	00:16:36.560000	1459920
Bakta_437	00:06:14	1081.3	6.39	1087.69	00:18:07.690000	1427988
Bakta_438	00:02:23	789.62	4.78	794.4	00:13:14.400000	1354940
Bakta_439	00:02:00	559.82	8.4	568.22	00:09:28.220000	1319604
Bakta_440	00:02:30	827.06	7.65	834.71	00:13:54.710000	1408988
Bakta_441	00:02:21	641.52	7.41	648.93	00:10:48.930000	1317008
Bakta_442	00:02:54	504.1	6	510.1	00:08:30.100000	1436876
Bakta_443	00:02:17	1106.24	6.96	1113.2	00:18:33.200000	1349908
Bakta_444	00:01:41	469.4	5.16	474.56	00:07:54.560000	1388340
Bakta_445	00:01:24	1241.44	3.8	1245.24	00:20:45.240000	1311992
Bakta_446	00:03:20	471.98	8.49	480.47	00:08:00.470000	1629540
Bakta_447	00:02:12	595.12	5.55	600.67	00:10:00.670000	2504404
Bakta_448	00:01:29	889.98	9.15	899.13	00:14:59.130000	1490396
Bakta_449	00:03:09	495.7	4.63	500.33	00:08:20.330000	1413092
Bakta_450	00:01:59	1070.2	4.88	1075.08	00:17:55.080000	1346936
Bakta_451	00:02:30	707.9	7.38	715.28	00:11:55.280000	1308280
Bakta_452	00:02:31	559.4	5.59	564.99	00:09:24.990000	1311796
Bakta_453	00:01:20	814	9.78	823.78	00:13:43.780000	1367892
Bakta_454	00:03:11	1333.2	8.86	1342.06	00:22:22.060000	1952376
Bakta_455	00:03:56	1074.1	6.37	1080.47	00:18:00.470000	1410740
Bakta_456	00:03:36	1052.4	6.73	1059.13	00:17:39.130000	1344156
Bakta_457	00:02:36	870.76	7.92	878.68	00:14:38.680000	2398740
Bakta_458	00:03:21	839.74	9.41	849.15	00:14:09.150000	1491992
Bakta_459	00:03:12	800.78	9.29	810.07	00:13:30.070000	1430472
Bakta_460	00:02:14	649.32	8.08	657.4	00:10:57.400000	1332132
Bakta_461	00:02:50	1136.88	9.02	1145.9	00:19:05.900000	2866960
Bakta_462	00:02:27	514.46	5.76	520.22	00:08:40.220000	1890804
Bakta_463	00:02:39	487.2	6.09	493.29	00:08:13.290000	1633968
Bakta_464	00:02:03	632.08	8.09	640.17	00:10:40.170000	1733216
Bakta_465	00:02:19	454.32	4.82	459.14	00:07:39.140000	1329912
Bakta_466	00:03:21	554.32	5.44	559.76	00:09:19.760000	1985948
Bakta_467	00:02:09	969.26	6.75	976.01	00:16:16.010000	1701016
Bakta_468	00:02:58	844.66	3.99	848.65	00:14:08.650000	1647108
Bakta_469	00:02:06	625.9	6.57	632.47	00:10:32.470000	1319072
Bakta_470	00:02:21	584.96	8.95	593.91	00:09:53.910000	1442340
Bakta_471	00:01:46	875.66	6.04	881.7	00:14:41.700000	1387908
Bakta_472	00:01:59	803.96	7.64	811.6	00:13:31.600000	1477800
Bakta_473	00:03:59	569.1	5.44	574.54	00:09:34.540000	1464140
Bakta_474	00:03:12	611.8	6.89	618.69	00:10:18.690000	1356716
Bakta_475	00:04:07	575.06	8.09	583.15	00:09:43.150000	2275584
Bakta_476	00:02:14	1119.38	5.42	1124.8	00:18:44.800000	1321724
Bakta_477	00:02:03	578.4	6.53	584.93	00:09:44.930000	1589276
Bakta_478	00:01:33	748.32	5.78	754.1	00:12:34.100000	1815080
Bakta_479	00:02:09	739	8.28	747.28	00:12:27.280000	1454752
Bakta_480	00:04:12	480.78	5.82	486.6	00:08:06.600000	1495268
Bakta_481	00:03:05	796.52	6.73	803.25	00:13:23.250000	1336164
Bakta_482	00:02:29	404.98	6.75	411.73	00:06:51.730000	1757740
Bakta_483	00:02:57	1327.2	5.27	1332.47	00:22:12.470000	1370720
Bakta_484	00:03:34	881.72	6.92	888.64	00:14:48.640000	1323596
Bakta_485	00:02:52	576.04	3.82	579.86	00:09:39.860000	1296860
Bakta_486	00:02:14	511.82	9.71	521.53	00:08:41.530000	2067396
Bakta_487	00:01:49	532.86	6.95	539.81	00:08:59.810000	1368204
Bakta_488	00:01:17	435.24	4.86	440.1	00:07:20.100000	1606948
Bakta_489	00:01:52	583.6	4.66	588.26	00:09:48.260000	1505412
Bakta_490	00:02:24	951.88	5.46	957.34	00:15:57.340000	1369344
Bakta_491	00:01:55	787.78	3.99	791.77	00:13:11.770000	1374732
Bakta_492	00:02:29	486.5	4.61	491.11	00:08:11.110000	1308420
Bakta_493	00:01:31	810.08	6.82	816.9	00:13:36.900000	1410080
Bakta_494	00:02:20	400.4	6.28	406.68	00:06:46.680000	1333832
Bakta_495	00:02:04	470.72	4.52	475.24	00:07:55.240000	1299548
Bakta_496	00:01:57	557.8	6.61	564.41	00:09:24.410000	1308020
Bakta_497	00:02:20	532.82	4.19	537.01	00:08:57.010000	1348308
Bakta_498	00:03:06	724.94	6.07	731.01	00:12:11.010000	2455116
Bakta_499	00:01:16	454.32	5.79	460.11	00:07:40.110000	1785520
Bakta_500	00:02:40	616.14	5.48	621.62	00:10:21.620000	1440116
Bakta_501	00:01:47	708.44	6.3	714.74	00:11:54.740000	2610464
Bakta_502	00:03:22	651.46	5.12	656.58	00:10:56.580000	1302976
Bakta_503	00:02:07	775.78	5.45	781.23	00:13:01.230000	1599712
Bakta_504	00:03:04	505.86	6.15	512.01	00:08:32.010000	2471496
Bakta_505	00:04:36	497.8	6.45	504.25	00:08:24.250000	2038424
Bakta_506	00:01:38	786.28	7.63	793.91	00:13:13.910000	1960436
Bakta_507	00:02:56	1083.86	5.43	1089.29	00:18:09.290000	2526732
Bakta_508	00:02:56	936.5	4.04	940.54	00:15:40.540000	1442156
Bakta_509	00:02:05	576.08	7.04	583.12	00:09:43.120000	1335428
Bakta_510	00:02:28	450.1	8.75	458.85	00:07:38.850000	1560636
Bakta_511	00:02:06	986.36	8.87	995.23	00:16:35.230000	1384128
Bakta_512	00:01:48	488.34	5.5	493.84	00:08:13.840000	1576476
Bakta_513	00:02:41	599.72	4.76	604.48	00:10:04.480000	1327920
Bakta_514	00:01:55	596.52	7.44	603.96	00:10:03.960000	1482972
Bakta_515	00:02:05	445.84	4.51	450.35	00:07:30.350000	1406468
Bakta_516	00:02:40	664.24	5.4	669.64	00:11:09.640000	1946856
Bakta_517	00:01:29	855.1	6.05	861.15	00:14:21.150000	2018424
Bakta_518	00:01:57	1089.36	5.99	1095.35	00:18:15.350000	1331908
Bakta_519	00:02:04	444.98	6.07	451.05	00:07:31.050000	1841408
Bakta_520	00:02:16	646.52	6.98	653.5	00:10:53.500000	1323744
Bakta_521	00:01:59	601.04	7.47	608.51	00:10:08.510000	1531384
Bakta_522	00:01:23	922.7	5.38	928.08	00:15:28.080000	1820308
Bakta_523	00:02:23	1012.2	6.65	1018.85	00:16:58.850000	1935528
Bakta_524	00:02:51	432.64	6.45	439.09	00:07:19.090000	1404204
Bakta_525	00:02:12	916.06	6.38	922.44	00:15:22.440000	1365792
Bakta_526	00:01:37	541.16	9.54	550.7	00:09:10.700000	1414344
Bakta_527	00:01:34	491.62	4.01	495.63	00:08:15.630000	1561828
Bakta_528	00:02:02	999.46	9.57	1009.03	00:16:49.030000	1364736
Bakta_529	00:04:05	409.24	6.3	415.54	00:06:55.540000	1456708
Bakta_530	00:01:53	582.8	5.74	588.54	00:09:48.540000	1333640
Bakta_531	00:02:04	725.78	8.28	734.06	00:12:14.060000	1326804
Bakta_532	00:01:24	571.3	4.94	576.24	00:09:36.240000	1293468
Bakta_533	00:03:51	730.82	5.71	736.53	00:12:16.530000	1420632
Bakta_534	00:01:04	515.14	7.4	522.54	00:08:42.540000	1735052
Bakta_535	00:02:32	567.88	5.73	573.61	00:09:33.610000	1301848
Bakta_536	00:02:16	784	7.28	791.28	00:13:11.280000	1728700
Bakta_537	00:02:11	584.54	4.54	589.08	00:09:49.080000	1519232
Bakta_538	00:02:50	1026.58	5.46	1032.04	00:17:12.040000	1586072
Bakta_539	00:02:16	412.98	7.01	419.99	00:06:59.990000	1324988
Bakta_540	00:02:41	994.92	6	1000.92	00:16:40.920000	1556680
Bakta_541	00:02:36	824.44	6.99	831.43	00:13:51.430000	1374160
Bakta_542	00:03:28	663.54	3.88	667.42	00:11:07.420000	2942184
Bakta_543	00:06:29	826.12	6.3	832.42	00:13:52.420000	1378416
Bakta_544	00:03:26	622.52	7.07	629.59	00:10:29.590000	1353852
Bakta_545	00:04:16	953.84	6.83	960.67	00:16:00.670000	1649172
Bakta_546	00:02:26	666.72	5.4	672.12	00:11:12.120000	1343216
Bakta_547	00:02:36	755.76	7.53	763.29	00:12:43.290000	1348140
Bakta_548	00:02:17	778.22	6.84	785.06	00:13:05.060000	1372624
Bakta_549	00:03:03	651.98	8.08	660.06	00:11:00.060000	1835004
Bakta_550	00:02:15	519.24	6.19	525.43	00:08:45.430000	1612536
Bakta_551	00:02:58	555.92	8.14	564.06	00:09:24.060000	2599056
Bakta_552	00:02:07	637.2	5.97	643.17	00:10:43.170000	1974964
Bakta_553	00:01:51	470.4	7.94	478.34	00:07:58.340000	2866500
Bakta_554	00:02:26	402	4.95	406.95	00:06:46.950000	1367216
Bakta_555	00:02:27	623.72	5.62	629.34	00:10:29.340000	1773212
Bakta_556	00:01:35	609.16	5.32	614.48	00:10:14.480000	1340076
Bakta_557	00:04:14	624.82	5.03	629.85	00:10:29.850000	2166992
Bakta_558	00:03:54	578.7	7.05	585.75	00:09:45.750000	1429196
Bakta_559	00:03:46	424.3	4.73	429.03	00:07:09.030000	1374528
Bakta_560	00:02:17	560.88	6.55	567.43	00:09:27.430000	1691012
Bakta_561	00:02:26	940.74	6.46	947.2	00:15:47.200000	1777152
Bakta_562	00:01:33	867.8	5.69	873.49	00:14:33.490000	2387204
Bakta_563	00:02:03	1165.2	14.89	1180.09	00:19:40.090000	1761552
Bakta_564	00:01:52	729.46	5.93	735.39	00:12:15.390000	1593056
Bakta_565	00:02:35	1342.24	7.39	1349.63	00:22:29.630000	1432848
Bakta_566	00:02:17	1414.1	9.33	1423.43	00:23:43.430000	1342452
Bakta_567	00:02:16	1126.24	5.26	1131.5	00:18:51.500000	2898444
Bakta_568	00:01:57	527.5	6.98	534.48	00:08:54.480000	1403368
Bakta_569	00:02:06	1008.88	5.9	1014.78	00:16:54.780000	2589108
Bakta_570	00:02:07	967.54	10.23	977.77	00:16:17.770000	1681140
Bakta_571	00:02:41	807	10.49	817.49	00:13:37.490000	2419744
Bakta_572	00:01:45	650.72	7.54	658.26	00:10:58.260000	1452084
Bakta_573	00:02:11	559.6	5.69	565.29	00:09:25.290000	1363704
Bakta_574	00:02:15	594.5	10.24	604.74	00:10:04.740000	1384916
Bakta_575	00:03:18	956.28	7.02	963.3	00:16:03.300000	1447032
Bakta_576	00:02:20	544.46	6.68	551.14	00:09:11.140000	1732264
Bakta_577	00:02:04	590.66	6.16	596.82	00:09:56.820000	1814044
Bakta_578	00:01:43	812.66	4.46	817.12	00:13:37.120000	1817244
Bakta_579	00:01:56	523.24	5.61	528.85	00:08:48.850000	1572272
Bakta_580	00:02:16	588.74	6.95	595.69	00:09:55.690000	1357836
Bakta_581	00:01:49	710.34	4.03	714.37	00:11:54.370000	1604256
Bakta_582	00:01:05	740.7	5.7	746.4	00:12:26.400000	1347952
Bakta_583	00:01:09	1048.26	8.76	1057.02	00:17:37.020000	1363004
Bakta_584	00:02:19	507.84	4.69	512.53	00:08:32.530000	1926100
Bakta_585	00:01:52	442.74	4.66	447.4	00:07:27.400000	1296944
Bakta_586	00:02:40	1126.14	8.6	1134.74	00:18:54.740000	2284904
Bakta_587	00:02:40	692.38	8.86	701.24	00:11:41.240000	2940736
Bakta_588	00:02:13	482.12	7.87	489.99	00:08:09.990000	1466380
Bakta_589	00:01:27	592.46	5.33	597.79	00:09:57.790000	1468468
Bakta_590	00:01:24	518.28	5.68	523.96	00:08:43.960000	1356316
Bakta_591	00:02:52	727.82	8.25	736.07	00:12:16.070000	1498516
Bakta_592	00:02:04	605.66	5.25	610.91	00:10:10.910000	1335704
Bakta_593	00:02:16	818.46	4.65	823.11	00:13:43.110000	1355960
Bakta_594	00:02:04	422.46	5.7	428.16	00:07:08.160000	1944596
Bakta_595	00:01:32	569.72	6.47	576.19	00:09:36.190000	1508208
Bakta_596	00:05:10	501.94	6.41	508.35	00:08:28.350000	1822628
Bakta_597	00:02:22	589.42	7.36	596.78	00:09:56.780000	1823660
Bakta_598	00:02:45	591.4	8.97	600.37	00:10:00.370000	2506116
Bakta_599	00:02:20	645.14	5.37	650.51	00:10:50.510000	2720436
Bakta_600	00:03:40	674.5	5.27	679.77	00:11:19.770000	1462476
Bakta_601	00:03:22	715.48	3.5	718.98	00:11:58.980000	1304496
Bakta_602	00:02:44	522.22	5.1	527.32	00:08:47.320000	1406628
Bakta_603	00:03:50	434.9	5.09	439.99	00:07:19.990000	2141480
Bakta_604	00:02:42	777.54	6.87	784.41	00:13:04.410000	2268160
Bakta_605	00:03:18	962.84	7.67	970.51	00:16:10.510000	1972836
Bakta_606	00:03:34	780.42	5.97	786.39	00:13:06.390000	1571180
Bakta_607	00:01:23	645.22	5.87	651.09	00:10:51.090000	1383232
Bakta_608	00:03:17	688.5	4.55	693.05	00:11:33.050000	1291688
Bakta_609	00:02:02	512.06	6.53	518.59	00:08:38.590000	1344664
Bakta_610	00:02:28	429.82	7.44	437.26	00:07:17.260000	1349680
Bakta_611	00:02:36	674.06	6.33	680.39	00:11:20.390000	1330976
Bakta_612	00:02:36	525.22	6.72	531.94	00:08:51.940000	1564424
Bakta_613	00:02:45	1117.06	6.32	1123.38	00:18:43.380000	2016632
Bakta_614	00:02:36	509.22	5.66	514.88	00:08:34.880000	1329592
Bakta_615	00:02:35	550.4	5.3	555.7	00:09:15.700000	1393900
Bakta_616	00:02:39	705.02	6.04	711.06	00:11:51.060000	2154308
Bakta_617	00:02:02	608.98	4.89	613.87	00:10:13.870000	1929888
Bakta_618	00:02:11	500.7	9.23	509.93	00:08:29.930000	1559824
Bakta_619	00:03:10	1172.26	3.94	1176.2	00:19:36.200000	1443056
Bakta_620	00:02:29	474.6	4.93	479.53	00:07:59.530000	1788516
Bakta_621	00:01:44	760.72	6.42	767.14	00:12:47.140000	1592212
Bakta_622	00:02:08	524.72	7.38	532.1	00:08:52.100000	1653844
Bakta_623	00:01:52	482.66	4.85	487.51	00:08:07.510000	1382068
Bakta_624	00:02:06	408.88	8.65	417.53	00:06:57.530000	1449112
Bakta_625	00:02:24	624.62	4.54	629.16	00:10:29.160000	1319052
Bakta_626	00:02:34	865.4	6.35	871.75	00:14:31.750000	1316064
Bakta_627	00:02:32	1300.16	3.44	1303.6	00:21:43.600000	1313492
Bakta_628	00:02:08	1443.26	5.38	1448.64	00:24:08.640000	1377464
Bakta_629	00:02:39	865.78	4.62	870.4	00:14:30.400000	1344244
Bakta_630	00:02:02	936.34	5.93	942.27	00:15:42.270000	1493268
Bakta_631	00:03:27	684.08	6.99	691.07	00:11:31.070000	1314292
Bakta_632	00:02:30	438.4	6.62	445.02	00:07:25.020000	1589632
Bakta_633	00:03:46	557.62	12.18	569.8	00:09:29.800000	1820688
Bakta_634	00:02:33	596.64	5.68	602.32	00:10:02.320000	1327452
Bakta_635	00:03:08	697.74	8.74	706.48	00:11:46.480000	1406112
Bakta_636	00:03:24	494.92	5.38	500.3	00:08:20.300000	1305388
Bakta_637	00:02:45	490.88	5.79	496.67	00:08:16.670000	2703708
Bakta_638	00:02:19	473.94	5.64	479.58	00:07:59.580000	1515432
Bakta_639	00:02:23	500.5	5.04	505.54	00:08:25.540000	1694896
Bakta_640	00:02:00	475.7	6.61	482.31	00:08:02.310000	1945752
Bakta_641	00:03:08	1121.84	5.58	1127.42	00:18:47.420000	1298552
Bakta_642	00:01:29	764.58	6.2	770.78	00:12:50.780000	2677496
Bakta_643	00:01:32	575.88	4.84	580.72	00:09:40.720000	1294484
Bakta_644	00:02:59	1038.04	4.81	1042.85	00:17:22.850000	1360240
Bakta_645	00:04:24	558.52	5.76	564.28	00:09:24.280000	1380180
Bakta_646	00:03:01	689.96	9.31	699.27	00:11:39.270000	1403060
Bakta_647	00:01:45	485.36	6.04	491.4	00:08:11.400000	1336648
Bakta_648	00:01:49	981.72	3.98	985.7	00:16:25.700000	1503668
Bakta_649	00:01:35	574.24	7.7	581.94	00:09:41.940000	1520512
Bakta_650	00:02:41	809.74	5.59	815.33	00:13:35.330000	1408196
Bakta_651	00:01:01	853.96	5.37	859.33	00:14:19.330000	2302428
Bakta_652	00:01:33	974	5.56	979.56	00:16:19.560000	1302732
Bakta_653	00:04:20	742.6	6.6	749.2	00:12:29.200000	1405872
Bakta_654	00:01:39	785.98	7.05	793.03	00:13:13.030000	1411848
Bakta_655	00:02:54	541.08	7.25	548.33	00:09:08.330000	1597392
Bakta_656	00:01:33	440.68	7.9	448.58	00:07:28.580000	2969328
Bakta_657	00:02:43	619.82	7.85	627.67	00:10:27.670000	1553928
Bakta_658	00:02:06	1051.86	8	1059.86	00:17:39.860000	2700176
Bakta_659	00:02:21	553.26	6.84	560.1	00:09:20.100000	2288448
Bakta_660	00:02:56	602.08	5.7	607.78	00:10:07.780000	1895412
Bakta_661	00:03:12	980.32	4.11	984.43	00:16:24.430000	1314456
Bakta_662	00:02:03	851	6.05	857.05	00:14:17.050000	1386976
Bakta_663	00:02:12	1248.26	7.18	1255.44	00:20:55.440000	1639088
Bakta_664	00:01:11	466.76	5.19	471.95	00:07:51.950000	1386868
Bakta_665	00:02:23	475.78	5.32	481.1	00:08:01.100000	1503124
Bakta_666	00:01:54	556.28	8.5	564.78	00:09:24.780000	1376828
Bakta_667	00:03:16	455.4	8.28	463.68	00:07:43.680000	2326664
Bakta_668	00:03:01	460.76	9.3	470.06	00:07:50.060000	1635100
Bakta_669	00:03:21	425.72	3.99	429.71	00:07:09.710000	1298164
Bakta_670	00:01:06	1052.2	4.54	1056.74	00:17:36.740000	1347824
Bakta_671	00:02:52	536.78	6.2	542.98	00:09:02.980000	1448572
Bakta_672	00:02:28	561.58	5.82	567.4	00:09:27.400000	1404488
Bakta_673	00:01:26	814.24	5.71	819.95	00:13:39.950000	1315888
Bakta_674	00:02:31	906.26	4.44	910.7	00:15:10.700000	1387340
Bakta_675	00:02:49	981.88	8.29	990.17	00:16:30.170000	1582368
Bakta_676	00:03:19	469.32	4.72	474.04	00:07:54.040000	1565860
Bakta_677	00:02:14	1218.68	5.36	1224.04	00:20:24.040000	1595072
Bakta_678	00:03:47	1108.16	6.93	1115.09	00:18:35.090000	1335844
Bakta_679	00:02:42	535.56	7.73	543.29	00:09:03.290000	3006328
Bakta_680	00:02:02	645.92	8.78	654.7	00:10:54.700000	1331420
Bakta_681	00:02:01	765.56	3.55	769.11	00:12:49.110000	1394508
Bakta_682	00:02:41	1267.58	8.07	1275.65	00:21:15.650000	2457968
Bakta_683	00:02:11	674.16	7.57	681.73	00:11:21.730000	1573336
Bakta_684	00:02:12	489.22	6.23	495.45	00:08:15.450000	1306972
Bakta_685	00:04:29	644.9	5.83	650.73	00:10:50.730000	2026340
Bakta_686	00:02:30	604.04	5.23	609.27	00:10:09.270000	1317592
Bakta_687	00:02:01	548.18	8.13	556.31	00:09:16.310000	1917164
Bakta_688	00:03:17	1118.16	5.61	1123.77	00:18:43.770000	1319912
Bakta_689	00:01:48	733.66	6.44	740.1	00:12:20.100000	1352480
Bakta_690	00:02:20	729.36	6.12	735.48	00:12:15.480000	1889692
Bakta_691	00:03:51	967.42	4.9	972.32	00:16:12.320000	1456024
Bakta_692	00:03:39	876.32	4.97	881.29	00:14:41.290000	1765852
Bakta_693	00:01:13	583.66	7.91	591.57	00:09:51.570000	1702892
Bakta_694	00:01:32	985.64	6.84	992.48	00:16:32.480000	2958208
Bakta_695	00:01:44	515.12	6.3	521.42	00:08:41.420000	2010476
Bakta_696	00:02:29	429.02	7.44	436.46	00:07:16.460000	1383412
Bakta_697	00:01:12	599.46	5.23	604.69	00:10:04.690000	1308784
Bakta_698	00:04:40	1179.04	6.4	1185.44	00:19:45.440000	1359696
Bakta_699	00:02:29	776.36	5.96	782.32	00:13:02.320000	1479984
Bakta_700	00:02:50	541.78	5.16	546.94	00:09:06.940000	1343476
Bakta_701	00:02:37	451.14	2.89	454.03	00:07:34.030000	1783072
Bakta_702	00:02:10	1206.16	6.2	1212.36	00:20:12.360000	1784892
Bakta_703	00:02:08	1151.88	9.24	1161.12	00:19:21.120000	1597476
Bakta_704	00:01:49	484.94	7.82	492.76	00:08:12.760000	1320296
Bakta_705	00:03:31	438.62	3.42	442.04	00:07:22.040000	1567288
Bakta_706	00:03:51	1026.78	5.49	1032.27	00:17:12.270000	1322480
Bakta_707	00:01:31	539.78	9.35	549.13	00:09:09.130000	1487092
Bakta_708	00:01:53	534.66	8.44	543.1	00:09:03.100000	1443204
Bakta_709	00:02:37	528	4.62	532.62	00:08:52.620000	1299088
Bakta_710	00:04:09	682.16	5.96	688.12	00:11:28.120000	2709588
Bakta_711	00:02:18	543.4	6.42	549.82	00:09:09.820000	1414020
Bakta_712	00:03:46	729.38	4.82	734.2	00:12:14.200000	1316484
Bakta_713	00:03:37	741.92	5.07	746.99	00:12:26.990000	1365380
Bakta_714	00:02:20	1041.94	6.35	1048.29	00:17:28.290000	1361056
Bakta_715	00:04:23	995.64	7.75	1003.39	00:16:43.390000	1314736
Bakta_716	00:03:13	539	4.51	543.51	00:09:03.510000	1490820
Bakta_717	00:03:53	895.82	7.72	903.54	00:15:03.540000	2870916
Bakta_718	00:01:07	582.96	7.22	590.18	00:09:50.180000	1998416
Bakta_719	00:01:22	895.18	9.04	904.22	00:15:04.220000	1514152
Bakta_720	00:01:29	525.06	6.43	531.49	00:08:51.490000	1368148
Bakta_721	00:02:18	532.16	6.09	538.25	00:08:58.250000	1431756
Bakta_722	00:03:34	461.94	7.01	468.95	00:07:48.950000	1384756
Bakta_723	00:02:58	578.56	5.07	583.63	00:09:43.630000	1508908
Bakta_724	00:01:37	824.88	5.86	830.74	00:13:50.740000	1423576
Bakta_725	00:01:04	419.58	5.92	425.5	00:07:05.500000	1388780
Bakta_726	00:03:35	1114.76	5.11	1119.87	00:18:39.870000	1343476
Bakta_727	00:03:19	759.72	3.25	762.97	00:12:42.970000	1357224
Bakta_728	00:03:15	408.56	6.6	415.16	00:06:55.160000	1379180
Bakta_729	00:02:37	824.64	7.76	832.4	00:13:52.400000	2757884
Bakta_730	00:04:23	681.4	3.2	684.6	00:11:24.600000	2157344
Bakta_731	00:02:24	607.56	8.4	615.96	00:10:15.960000	1691264
Bakta_732	00:02:31	803.32	6.73	810.05	00:13:30.050000	2581216
Bakta_733	00:02:32	886.78	4.57	891.35	00:14:51.350000	1312004
Bakta_734	00:02:47	512.3	5.5	517.8	00:08:37.800000	1333932
Bakta_735	00:01:44	505.12	5.83	510.95	00:08:30.950000	2240380
Bakta_736	00:02:02	510.08	6.49	516.57	00:08:36.570000	1474636
Bakta_737	00:02:36	1021.8	7.31	1029.11	00:17:09.110000	2444468
Bakta_738	00:03:27	593.92	8.79	602.71	00:10:02.710000	1336700
Bakta_739	00:01:45	566.68	3.97	570.65	00:09:30.650000	1393400
Bakta_740	00:02:14	906.78	5.32	912.1	00:15:12.100000	2682504
Bakta_741	00:02:03	479.32	4.87	484.19	00:08:04.190000	1349992
Bakta_742	00:02:10	520.94	7.7	528.64	00:08:48.640000	1393556
Bakta_743	00:01:21	632.3	5.99	638.29	00:10:38.290000	1607988
Bakta_744	00:02:28	798.98	4.1	803.08	00:13:23.080000	2035840
Bakta_745	00:01:57	468.32	7.53	475.85	00:07:55.850000	1433576
Bakta_746	00:02:09	781.82	5.43	787.25	00:13:07.250000	1435608
Bakta_747	00:02:51	1061.44	5.19	1066.63	00:17:46.630000	1444348
Bakta_748	00:03:19	1228.08	7.06	1235.14	00:20:35.140000	1898372
Bakta_749	00:02:05	961.96	7.17	969.13	00:16:09.130000	1358744
Bakta_750	00:01:57	617.2	5.57	622.77	00:10:22.770000	1369056
Bakta_751	00:02:26	452.78	7.87	460.65	00:07:40.650000	1899048
Bakta_752	00:01:39	1813.5	7.86	1821.36	00:30:21.360000	1886604
Bakta_753	00:01:56	534.38	8.91	543.29	00:09:03.290000	1400244
Bakta_754	00:05:18	477.34	6.75	484.09	00:08:04.090000	1387220
Bakta_755	00:02:14	517.66	5.67	523.33	00:08:43.330000	2010860
Bakta_756	00:01:43	592.36	5.79	598.15	00:09:58.150000	1306896
Bakta_757	00:02:14	450.66	11.57	462.23	00:07:42.230000	3095144
Bakta_758	00:02:27	1066.28	5.71	1071.99	00:17:51.990000	1498596
Bakta_759	00:02:30	523.5	3.88	527.38	00:08:47.380000	1417532
Bakta_760	00:02:16	979.3	5.21	984.51	00:16:24.510000	1377916
Bakta_761	00:02:28	529.08	4.82	533.9	00:08:53.900000	1404368
Bakta_762	00:01:45	447.62	4.05	451.67	00:07:31.670000	1325548
Bakta_763	00:04:22	487.36	7.74	495.1	00:08:15.100000	1578848
Bakta_764	00:01:26	483.14	3.48	486.62	00:08:06.620000	1350336
Bakta_765	00:01:14	574.7	7.44	582.14	00:09:42.140000	1469420
Bakta_766	00:01:21	500.58	4.58	505.16	00:08:25.160000	1363116
Bakta_767	00:02:35	801.76	2.87	804.63	00:13:24.630000	1538848
Bakta_768	00:02:02	416.08	4.44	420.52	00:07:00.520000	1458744
Bakta_769	00:02:50	579.62	4.84	584.46	00:09:44.460000	1457876
Bakta_770	00:01:35	595.88	4.78	600.66	00:10:00.660000	2515244
Bakta_771	00:02:06	773.1	5.43	778.53	00:12:58.530000	1336748
Bakta_772	00:02:14	962.02	6.14	968.16	00:16:08.160000	1341032
Bakta_773	00:02:22	616.92	5.82	622.74	00:10:22.740000	1364296
Bakta_774	00:02:13	458.62	4.29	462.91	00:07:42.910000	1324168
Bakta_775	00:01:17	787.16	6.17	793.33	00:13:13.330000	1404460
Bakta_776	00:01:49	854.14	8.68	862.82	00:14:22.820000	2917364
Bakta_777	00:02:00	462.38	6.39	468.77	00:07:48.770000	1473264
Bakta_778	00:01:54	955.7	7.24	962.94	00:16:02.940000	1549844
Bakta_779	00:01:54	527.28	4.71	531.99	00:08:51.990000	1442440
Bakta_780	00:02:26	626.82	7.41	634.23	00:10:34.230000	1855620
Bakta_781	00:02:09	889.76	6.27	896.03	00:14:56.030000	1341348
Bakta_782	00:02:07	575.64	5.4	581.04	00:09:41.040000	1303688
Bakta_783	00:02:49	804.8	8.57	813.37	00:13:33.370000	1359628
Bakta_784	00:02:11	799.56	5.42	804.98	00:13:24.980000	1654592
Bakta_785	00:02:35	805.8	5.3	811.1	00:13:31.100000	2362648
Bakta_786	00:01:49	708.98	6.47	715.45	00:11:55.450000	1344096
Bakta_787	00:01:53	444.62	2.74	447.36	00:07:27.360000	1466524
Bakta_788	00:02:45	733.34	6.55	739.89	00:12:19.890000	1315352
Bakta_789	00:03:08	1228.48	6.1	1234.58	00:20:34.580000	1336004
Bakta_790	00:02:48	750.78	8.56	759.34	00:12:39.340000	3104176
Bakta_791	00:02:00	778.08	7.6	785.68	00:13:05.680000	1603808
Bakta_792	00:01:37	533.3	3.01	536.31	00:08:56.310000	1332196
Bakta_793	00:02:17	492.32	9.28	501.6	00:08:21.600000	1600756
Bakta_794	00:02:53	580.18	10.02	590.2	00:09:50.200000	1684756
Bakta_795	00:02:05	1221.74	5.71	1227.45	00:20:27.450000	1309744
Bakta_796	00:01:54	429.76	6.63	436.39	00:07:16.390000	1870036
Bakta_797	00:02:07	533.62	5.92	539.54	00:08:59.540000	1421088
Bakta_798	00:03:34	764.7	5.59	770.29	00:12:50.290000	1382988
Bakta_799	00:04:03	523.42	6.12	529.54	00:08:49.540000	1313664
Bakta_800	00:01:48	883.04	8.99	892.03	00:14:52.030000	2146776
Bakta_801	00:02:31	431.68	5.4	437.08	00:07:17.080000	1341852
Bakta_802	00:02:38	558.6	4.42	563.02	00:09:23.020000	1325872
Bakta_803	00:02:36	671.96	6.02	677.98	00:11:17.980000	2140492
Bakta_804	00:02:23	731.74	5.72	737.46	00:12:17.460000	1324880
Bakta_805	00:03:13	677.82	6.46	684.28	00:11:24.280000	1345236
Bakta_806	00:03:11	1100.98	5.51	1106.49	00:18:26.490000	1289284
Bakta_807	00:01:49	913.8	6.18	919.98	00:15:19.980000	1803884
Bakta_808	00:03:41	695.64	7.83	703.47	00:11:43.470000	2006552
Bakta_809	00:05:39	631.62	6.74	638.36	00:10:38.360000	2053616
Bakta_810	00:03:35	1286.3	7.09	1293.39	00:21:33.390000	2190176
Bakta_811	00:03:07	460.82	8.39	469.21	00:07:49.210000	1530520
Bakta_812	00:02:09	500.72	6.1	506.82	00:08:26.820000	1360936
Bakta_813	00:04:09	594.18	4.84	599.02	00:09:59.020000	1930460
Bakta_814	00:01:37	746.06	5.29	751.35	00:12:31.350000	1396856
Bakta_815	00:01:58	1013.1	11.29	1024.39	00:17:04.390000	1512136
Bakta_816	00:02:21	880.5	6.33	886.83	00:14:46.830000	1400584
Bakta_817	00:02:39	883.82	5.84	889.66	00:14:49.660000	1327152
Bakta_818	00:02:09	657	5.87	662.87	00:11:02.870000	1340816
Bakta_819	00:03:13	450.18	7.08	457.26	00:07:37.260000	1960528
Bakta_820	00:04:49	688.36	7.36	695.72	00:11:35.720000	1513692
Bakta_821	00:02:10	652.12	8.52	660.64	00:11:00.640000	1372376
Bakta_822	00:01:49	867.14	7.01	874.15	00:14:34.150000	2549736
Bakta_823	00:03:12	567.68	6.04	573.72	00:09:33.720000	2363960
Bakta_824	00:02:16	865.74	5.16	870.9	00:14:30.900000	1321052
Bakta_825	00:02:56	540.48	6.59	547.07	00:09:07.070000	3097064
Bakta_826	00:01:41	955.8	6.28	962.08	00:16:02.080000	1915172
Bakta_827	00:04:27	916.44	10.11	926.55	00:15:26.550000	2203848
Bakta_828	00:02:58	587.82	5.98	593.8	00:09:53.800000	1502020
Bakta_829	00:03:05	1407.7	7.26	1414.96	00:23:34.960000	1311684
Bakta_830	00:03:22	685.02	5.97	690.99	00:11:30.990000	1422040
Bakta_831	00:01:49	583.44	7.74	591.18	00:09:51.180000	1437240
Bakta_832	00:02:20	671.7	6.15	677.85	00:11:17.850000	1349556
Bakta_833	00:02:37	422.76	4.44	427.2	00:07:07.200000	1303656
Bakta_834	00:02:40	719.66	9.56	729.22	00:12:09.220000	1890544
Bakta_835	00:02:09	555.68	5.59	561.27	00:09:21.270000	1305948
Bakta_836	00:02:47	512.98	4.76	517.74	00:08:37.740000	1300656
Bakta_837	00:04:17	780.1	6.27	786.37	00:13:06.370000	2628816
Bakta_838	00:02:50	531.68	7.21	538.89	00:08:58.890000	1665876
Bakta_839	00:02:11	727.96	4.42	732.38	00:12:12.380000	1421616
Bakta_840	00:02:18	791.32	6.33	797.65	00:13:17.650000	1367944
Bakta_841	00:01:42	1345.54	7.31	1352.85	00:22:32.850000	2469000
Bakta_842	00:01:45	417.9	4.72	422.62	00:07:02.620000	1864708
Bakta_843	00:03:50	657.32	6.04	663.36	00:11:03.360000	1409284
Bakta_844	00:03:13	442.68	7.49	450.17	00:07:30.170000	1999868
Bakta_845	00:02:13	634.94	8.77	643.71	00:10:43.710000	2058808
Bakta_846	00:01:57	552.4	4.97	557.37	00:09:17.370000	1308960
Bakta_847	00:03:46	909.54	5.22	914.76	00:15:14.760000	1623032
Bakta_848	00:03:29	938.54	5.27	943.81	00:15:43.810000	1312780
Bakta_849	00:02:51	714.5	6.42	720.92	00:12:00.920000	1562628
Bakta_850	00:01:56	520.34	3.5	523.84	00:08:43.840000	1289608
Bakta_851	00:03:53	1098.42	7.42	1105.84	00:18:25.840000	1384324
Bakta_852	00:02:42	930.68	5.45	936.13	00:15:36.130000	1356508
Bakta_853	00:02:17	606.08	7.13	613.21	00:10:13.210000	1657868
Bakta_854	00:02:29	706.26	4.27	710.53	00:11:50.530000	1389644
Bakta_855	00:04:09	910.8	9.11	919.91	00:15:19.910000	1489588
Bakta_856	00:02:52	988.58	7.43	996.01	00:16:36.010000	1371120
Bakta_857	00:02:06	642.3	6.86	649.16	00:10:49.160000	1314684
Bakta_858	00:02:56	1060.54	7.39	1067.93	00:17:47.930000	1606504
Bakta_859	00:02:07	500.82	7.11	507.93	00:08:27.930000	1433316
Bakta_860	00:03:29	578.24	5.95	584.19	00:09:44.190000	1358284
Bakta_861	00:03:40	409.82	5.96	415.78	00:06:55.780000	2136776
Bakta_862	00:03:27	888.18	6.25	894.43	00:14:54.430000	1441548
Bakta_863	00:02:39	829.7	4.6	834.3	00:13:54.300000	1355132
Bakta_864	00:02:58	570.28	6.4	576.68	00:09:36.680000	1462396
Bakta_865	00:02:14	929.24	4.79	934.03	00:15:34.030000	1297416
Bakta_866	00:01:46	612.96	6.93	619.89	00:10:19.890000	1312420
Bakta_867	00:02:19	601.44	5.63	607.07	00:10:07.070000	2711660
Bakta_868	00:02:07	586.28	5.81	592.09	00:09:52.090000	1474400
Bakta_869	00:02:28	668.58	6.85	675.43	00:11:15.430000	1435956
Bakta_870	00:02:32	465.14	6.3	471.44	00:07:51.440000	1458288
Bakta_871	00:01:59	885.9	6.36	892.26	00:14:52.260000	1754460
Bakta_872	00:01:47	737.28	5.78	743.06	00:12:23.060000	1296716
Bakta_873	00:02:20	665.92	5.96	671.88	00:11:11.880000	1672792
Bakta_874	00:01:56	565.46	3.22	568.68	00:09:28.680000	2141024
Bakta_875	00:02:43	942.14	7.52	949.66	00:15:49.660000	1335320
Bakta_876	00:03:11	818.52	5.81	824.33	00:13:44.330000	1888540
Bakta_877	00:03:04	589.2	7.29	596.49	00:09:56.490000	1420872
Bakta_878	00:02:31	712.44	5.42	717.86	00:11:57.860000	1405392
Bakta_879	00:02:37	687.78	7.27	695.05	00:11:35.050000	1382592
Bakta_880	00:02:42	872.08	5.68	877.76	00:14:37.760000	1303188
Bakta_881	00:02:17	531.68	5.78	537.46	00:08:57.460000	1406096
Bakta_882	00:05:07	1005.26	4.86	1010.12	00:16:50.120000	1782104
Bakta_883	00:02:12	1045.16	6.4	1051.56	00:17:31.560000	1607004
Bakta_884	00:04:13	645.06	5.51	650.57	00:10:50.570000	1337248
Bakta_885	00:04:37	738.22	5.49	743.71	00:12:23.710000	1645644
Bakta_886	00:02:32	661.34	8.45	669.79	00:11:09.790000	1328660
Bakta_887	00:02:42	528.86	9.43	538.29	00:08:58.290000	1341804
Bakta_888	00:02:08	1113.7	5.64	1119.34	00:18:39.340000	2062056
Bakta_889	00:02:34	735.06	7.9	742.96	00:12:22.960000	1308340
Bakta_890	00:01:46	963.48	6.37	969.85	00:16:09.850000	1916228
Bakta_891	00:02:10	641.4	5.56	646.96	00:10:46.960000	1400108
Bakta_892	00:01:52	415.16	10.04	425.2	00:07:05.200000	1503164
Bakta_893	00:01:55	759.76	6.76	766.52	00:12:46.520000	2648104
Bakta_894	00:01:58	750.24	6.71	756.95	00:12:36.950000	1358808
Bakta_895	00:02:14	615.9	6.9	622.8	00:10:22.800000	1605688
Bakta_896	00:02:38	718.36	4.76	723.12	00:12:03.120000	1690340
Bakta_897	00:02:15	1991.44	6.02	1997.46	00:33:17.460000	2646268
Bakta_898	00:01:59	591.32	6.8	598.12	00:09:58.120000	1946224
Bakta_899	00:02:12	741.98	5.5	747.48	00:12:27.480000	2085488
Bakta_900	00:02:33	993.04	6.42	999.46	00:16:39.460000	2941556
Bakta_901	00:01:58	449.38	12.85	462.23	00:07:42.230000	1351428
Bakta_902	00:02:13	843.9	3.24	847.14	00:14:07.140000	1421520
Bakta_903	00:02:46	1083.68	8.2	1091.88	00:18:11.880000	2094512
Bakta_904	00:02:44	456.2	6.17	462.37	00:07:42.370000	1345616
Bakta_905	00:03:22	1136.38	3.63	1140.01	00:19:00.010000	1381160
Bakta_906	00:02:41	513.46	9.11	522.57	00:08:42.570000	2503336
Bakta_907	00:01:40	615.42	9.37	624.79	00:10:24.790000	1359536
Bakta_908	00:01:53	695.8	6.12	701.92	00:11:41.920000	2913628
Bakta_909	00:02:28	1141.9	9.14	1151.04	00:19:11.040000	1426768
Bakta_910	00:02:28	768.18	4.42	772.6	00:12:52.600000	1299472
Bakta_911	00:02:40	692.24	6.01	698.25	00:11:38.250000	1385244
Bakta_912	00:01:53	466.42	7.5	473.92	00:07:53.920000	1697144
Bakta_913	00:01:09	402.12	8.69	410.81	00:06:50.810000	1356264
Bakta_914	00:02:26	785.96	6.26	792.22	00:13:12.220000	1352028
Bakta_915	00:02:10	505.22	5.54	510.76	00:08:30.760000	1540288
Bakta_916	00:01:51	939.18	5.65	944.83	00:15:44.830000	2590352
Bakta_917	00:02:16	685.92	4.98	690.9	00:11:30.900000	1296788
Bakta_918	00:01:57	568.96	7.15	576.11	00:09:36.110000	2957660
Bakta_919	00:01:47	491.34	5.36	496.7	00:08:16.700000	1444840
Bakta_920	00:01:49	842.42	5.97	848.39	00:14:08.390000	1354536
Bakta_921	00:01:43	706.64	6.33	712.97	00:11:52.970000	1632512
Bakta_922	00:02:05	560.06	5.36	565.42	00:09:25.420000	1446192
Bakta_923	00:01:23	555.32	4.66	559.98	00:09:19.980000	1374808
Bakta_924	00:03:20	927.78	7.67	935.45	00:15:35.450000	2037468
Bakta_925	00:02:11	594.88	5.46	600.34	00:10:00.340000	1313580
Bakta_926	00:01:22	918.24	5.88	924.12	00:15:24.120000	1467972
Bakta_927	00:02:17	492.12	4.28	496.4	00:08:16.400000	1939396
Bakta_928	00:01:58	1069.86	7.21	1077.07	00:17:57.070000	1443280
Bakta_929	00:02:24	603.44	4.49	607.93	00:10:07.930000	1338960
Bakta_930	00:02:12	507.1	6.4	513.5	00:08:33.500000	1328132
Bakta_931	00:01:35	1341.76	4.93	1346.69	00:22:26.690000	1353492
Bakta_932	00:02:06	656.36	6.77	663.13	00:11:03.130000	1493384
Bakta_933	00:02:15	498.62	4.22	502.84	00:08:22.840000	1373320
Bakta_934	00:01:57	1080.7	5.94	1086.64	00:18:06.640000	1384696
Bakta_935	00:02:07	815.66	8.96	824.62	00:13:44.620000	1992124
Bakta_936	00:02:00	762.74	5.7	768.44	00:12:48.440000	2571904
Bakta_937	00:02:02	492.84	5.61	498.45	00:08:18.450000	1307388
Bakta_938	00:01:45	469.92	9.95	479.87	00:07:59.870000	1443024
Bakta_939	00:01:21	845.16	6.31	851.47	00:14:11.470000	1333500
Bakta_940	00:01:33	536.7	5.43	542.13	00:09:02.130000	2700084
Bakta_941	00:01:56	765.96	3.79	769.75	00:12:49.750000	1686232
Bakta_942	00:02:01	805.34	4.61	809.95	00:13:29.950000	1956220
Bakta_943	00:02:00	549.26	8.83	558.09	00:09:18.090000	1335000
Bakta_944	00:02:12	922.36	5.91	928.27	00:15:28.270000	1469632
Bakta_945	00:01:37	602.92	6.75	609.67	00:10:09.670000	2343224
Bakta_946	00:01:25	608.6	7.4	616	00:10:16	2155188
Bakta_947	00:01:48	520.24	3.52	523.76	00:08:43.760000	1728856
Bakta_948	00:02:56	440.1	6.61	446.71	00:07:26.710000	1390448
Bakta_949	00:03:37	514.26	5.77	520.03	00:08:40.030000	1886212
Bakta_950	00:02:08	570	5.55	575.55	00:09:35.550000	1321956
Bakta_951	00:02:58	456.86	3.47	460.33	00:07:40.330000	1407836
Bakta_952	00:03:24	507.98	5.63	513.61	00:08:33.610000	2491660
Bakta_953	00:02:58	1183.92	5.07	1188.99	00:19:48.990000	1698660
Bakta_954	00:01:57	432.48	6.54	439.02	00:07:19.020000	1490744
Bakta_955	00:01:37	710.78	4.33	715.11	00:11:55.110000	1397292
Bakta_956	00:02:21	661.32	4.06	665.38	00:11:05.380000	3009692
Bakta_957	00:01:07	461.28	9.32	470.6	00:07:50.600000	1645344
Bakta_958	00:02:00	968.6	6.48	975.08	00:16:15.080000	2432284
Bakta_959	00:02:14	1250.36	5.46	1255.82	00:20:55.820000	2844188
Bakta_960	00:01:36	554.04	6.58	560.62	00:09:20.620000	2136828
Bakta_961	00:02:06	894.6	5.4	900	00:15:00	1296652
Bakta_962	00:02:45	694.48	10.19	704.67	00:11:44.670000	1349340
Bakta_963	00:02:03	1271.28	8.2	1279.48	00:21:19.480000	1650516
Bakta_964	00:01:37	853.68	5.56	859.24	00:14:19.240000	1516348
Bakta_965	00:02:08	436.46	8.21	444.67	00:07:24.670000	2289684
Bakta_966	00:03:24	621.22	5.66	626.88	00:10:26.880000	2241252
Bakta_967	00:01:25	564.98	9.05	574.03	00:09:34.030000	1711640
Bakta_968	00:02:27	509.6	8.15	517.75	00:08:37.750000	1321440
Bakta_969	00:03:04	696.84	5.09	701.93	00:11:41.930000	1307628
Bakta_970	00:02:17	844.52	6.09	850.61	00:14:10.610000	1604844
Bakta_971	00:01:59	464.12	4.73	468.85	00:07:48.850000	1722888
Bakta_972	00:01:28	1026.94	5.35	1032.29	00:17:12.290000	1427276
Bakta_973	00:02:17	553.36	6.61	559.97	00:09:19.970000	1385028
Bakta_974	00:01:32	518.28	6.11	524.39	00:08:44.390000	1344132
Bakta_975	00:02:03	485.62	5.33	490.95	00:08:10.950000	1326256
Bakta_976	00:02:00	958.42	7.51	965.93	00:16:05.930000	1402472
Bakta_977	00:01:45	473.12	5.31	478.43	00:07:58.430000	1511368
Bakta_978	00:01:53	767.58	4.92	772.5	00:12:52.500000	1350980
Bakta_979	00:02:25	826.24	5.03	831.27	00:13:51.270000	1330176
Bakta_980	00:02:33	837.42	7.11	844.53	00:14:04.530000	1445832
Bakta_981	00:02:02	665.98	3.68	669.66	00:11:09.660000	2166120
Bakta_982	00:01:53	503.62	5.7	509.32	00:08:29.320000	1587644
Bakta_983	00:02:21	1486.64	7.71	1494.35	00:24:54.350000	1350724
Bakta_984	00:01:58	494.14	6.71	500.85	00:08:20.850000	1348820
Bakta_985	00:01:34	438.4	6.74	445.14	00:07:25.140000	1916856
Bakta_986	00:02:16	707.92	6.29	714.21	00:11:54.210000	1538812
Bakta_987	00:02:01	687.6	12.46	700.06	00:11:40.060000	1543616
Bakta_988	00:02:30	928.1	6.01	934.11	00:15:34.110000	2974140
Bakta_989	00:01:42	687.4	3.69	691.09	00:11:31.090000	2997612
Bakta_990	00:02:14	680.16	6.09	686.25	00:11:26.250000	1603720
Bakta_991	00:02:48	801.7	6.55	808.25	00:13:28.250000	1594680
Bakta_992	00:02:39	558.58	6.25	564.83	00:09:24.830000	1359008
Bakta_993	00:02:11	1275.24	5.92	1281.16	00:21:21.160000	1885076
Bakta_994	00:02:48	406.14	5.57	411.71	00:06:51.710000	1318032
Bakta_995	00:02:12	539.02	8.76	547.78	00:09:07.780000	1326896
Bakta_996	00:02:05	940.36	6.29	946.65	00:15:46.650000	1619032
Bakta_997	00:02:08	600.24	9.75	609.99	00:10:09.990000	1858076
Bakta_998	00:02:46	572.58	4.96	577.54	00:09:37.540000	1544944
Bakta_999	00:01:54	608.4	5.04	613.44	00:10:13.440000	1839552
Bakta_1000	00:02:03	612.2	8.75	620.95	00:10:20.950000	1542632
